# Supplementary material for: The Infant Gut Commensal Bacteroides dorei Presents a Generalized Transcriptional Response to Various Human Milk Oligosaccharides
Source: Front Cell Infect Microbiol. 2022 Mar 18;12:854122. doi: 10.3389/fcimb.2022.854122 (PMC8971754; doi:10.3389/fcimb.2022.854122)
Supplement: Supplementary Table 1 — Bacterial relative abundances (%) as detected by 16S ribosomal RNA gene sequencing, at the species level. [file Table_1.xlsx]

## Sheet: Sheet1
Table S1. Bacterial Relative Abundances (%) as detected by 16S rRNA amplicon sequencing, at the species level
							Sample
Kingdom	Phylum	Class	Order	Family	Genus	Strain	S4	S5	S6	S7	S8	S9	S10
k__Bacteria	p__Actinobacteria	c__Actinobacteria	o__Bifidobacteriales	f__Bifidobacteriaceae	g__Bifidobacterium	s__Bifidobacterium_saguini	0	0	9.06208e-05	0.000132551	0.000226603	0	0
k__Bacteria	p__Actinobacteria	c__Actinobacteria	o__Bifidobacteriales	f__Bifidobacteriaceae	g__Bifidobacterium	s__unclassified	0	0	0.388038	0.378898	0.591472	3.75305e-05	0.0347617
k__Bacteria	p__Actinobacteria	c__Actinobacteria	o__Corynebacteriales	f__Corynebacteriaceae	g__Corynebacterium	s__Corynebacterium_tuberculostearicum	0	8.85465e-05	0	0	3.77672e-05	0	0
k__Bacteria	p__Actinobacteria	c__Actinobacteria	o__Corynebacteriales	f__Corynebacteriaceae	g__Corynebacterium	s__unclassified	0.00337747	0.00146102	9.06208e-05	9.94135e-05	0	0	0
k__Bacteria	p__Actinobacteria	c__Actinobacteria	o__Micrococcales	f__Micrococcaceae	g__Rothia	s__Rothia_dentocariosa	0	0	0.000362483	0.000132551	0	0	0
k__Bacteria	p__Actinobacteria	c__Actinobacteria	o__Micrococcales	f__Micrococcaceae	g__Rothia	s__Rothia_mucilaginosa	0	0	4.53104e-05	0	0.00026437	0	0
k__Bacteria	p__Actinobacteria	c__Coriobacteriia	o__Coriobacteriales	f__Coriobacteriaceae	g__Collinsella	s__Collinsella_aerofaciens	0.0272449	0.172223	0	0	0	0	0
k__Bacteria	p__Actinobacteria	c__Coriobacteriia	o__Eggerthellales	f__Eggerthellaceae	g__Eggerthella	s__Eggerthella_lenta	0	0	0.000226552	0.000198827	0	0	0
k__Bacteria	p__Bacteroidetes	c__Bacteroidia	o__Bacteroidales	f__Bacteroidaceae	g__Bacteroides	s__Bacteroides_caccae	0	0	0.00367014	0.00281671	3.77672e-05	0	0
k__Bacteria	p__Bacteroidetes	c__Bacteroidia	o__Bacteroidales	f__Bacteroidaceae	g__Bacteroides	s__Bacteroides_dorei	0.49293	0.264975	0.263525	0.256288	0.149936	0.000150122	0
k__Bacteria	p__Bacteroidetes	c__Bacteroidia	o__Bacteroidales	f__Bacteroidaceae	g__Bacteroides	s__Bacteroides_ovatus	0	0	0.00774807	0.0088478	0.0637888	0	0
k__Bacteria	p__Bacteroidetes	c__Bacteroidia	o__Bacteroidales	f__Bacteroidaceae	g__Bacteroides	s__Bacteroides_salyersiae	0	0	0.000407793	0.000430792	0	0	0
k__Bacteria	p__Bacteroidetes	c__Bacteroidia	o__Bacteroidales	f__Bacteroidaceae	g__Bacteroides	s__Bacteroides_stercoris	0	0	0.00276393	0.00192199	0.00120855	0	0
k__Bacteria	p__Bacteroidetes	c__Bacteroidia	o__Bacteroidales	f__Bacteroidaceae	g__Bacteroides	s__Bacteroides_uniformis	0	0	0.00154055	0.00152434	0.00540071	0.0335523	0.0165363
k__Bacteria	p__Bacteroidetes	c__Bacteroidia	o__Bacteroidales	f__Bacteroidaceae	g__Bacteroides	s__Bacteroides_vulgatus	4.50329e-05	0	0.0818305	0.0733671	0.0100461	0.378795	0.12131
k__Bacteria	p__Bacteroidetes	c__Bacteroidia	o__Bacteroidales	f__Bacteroidaceae	g__Bacteroides	s__Bacteroides_xylanisolvens	0	0	4.53104e-05	3.31378e-05	0.013143	0.0805029	0.00346728
k__Bacteria	p__Bacteroidetes	c__Bacteroidia	o__Bacteroidales	f__Bacteroidaceae	g__Bacteroides	s__unclassified	0.2262	0.0583964	0.0017671	0.0017563	0.00317245	0.000112591	0
k__Bacteria	p__Bacteroidetes	c__Bacteroidia	o__Bacteroidales	f__Tannerellaceae	g__Parabacteroides	s__Parabacteroides_distasonis	0.000225164	4.42733e-05	4.53104e-05	6.62756e-05	0	0	0
k__Bacteria	p__Firmicutes	c__Bacilli	o__Bacillales	f__	g__Gemella	s__unclassified	0.000135099	0.00106256	0.000181242	0.000231965	0	0	0
k__Bacteria	p__Firmicutes	c__Bacilli	o__Bacillales	f__Staphylococcaceae	g__Staphylococcus	s__Staphylococcus_auricularis	0	4.42733e-05	0	0	0	0	0
k__Bacteria	p__Firmicutes	c__Bacilli	o__Bacillales	f__Staphylococcaceae	g__Staphylococcus	s__unclassified	0.03427	0.104086	0.000453104	0.000497067	0.0095551	0.000938262	0.00262269
k__Bacteria	p__Firmicutes	c__Bacilli	o__Lactobacillales	f__Carnobacteriaceae	g__Dolosigranulum	s__Dolosigranulum_pigrum	0	0	4.53104e-05	6.62756e-05	0	0	0
k__Bacteria	p__Firmicutes	c__Bacilli	o__Lactobacillales	f__Carnobacteriaceae	g__Granulicatella	s__Granulicatella_adiacens	0	0	0.000407793	9.94135e-05	0	0	0
k__Bacteria	p__Firmicutes	c__Bacilli	o__Lactobacillales	f__Enterococcaceae	g__Enterococcus	s__unclassified	0.00063046	0.00332049	0.010512	0.010107	0	0.00176393	0.0047564
k__Bacteria	p__Firmicutes	c__Bacilli	o__Lactobacillales	f__Lactobacillaceae	g__Lactobacillus	s__Lactobacillus_rhamnosus	0	0	0	0	0.000415439	0	0
k__Bacteria	p__Firmicutes	c__Bacilli	o__Lactobacillales	f__Lactobacillaceae	g__Lactobacillus	s__unclassified	0	0	0	0	0.00347458	0	0
k__Bacteria	p__Firmicutes	c__Bacilli	o__Lactobacillales	f__Streptococcaceae	g__Streptococcus	s__Streptococcus_anginosus	4.50329e-05	0.000531279	0	0	0	0	0
k__Bacteria	p__Firmicutes	c__Bacilli	o__Lactobacillales	f__Streptococcaceae	g__Streptococcus	s__Streptococcus_gordonii	0	0	0.000226552	0.000397654	0	0	0
k__Bacteria	p__Firmicutes	c__Bacilli	o__Lactobacillales	f__Streptococcaceae	g__Streptococcus	s__unclassified	0.00851121	0.0484792	0.00765745	0.00629619	0.00815772	0	0
k__Bacteria	p__Firmicutes	c__Clostridia	o__Clostridiales	f__Clostridiaceae	g__Clostridium	s__Clostridium_butyricum	4.50329e-05	8.85465e-05	0	0	0	0	0.000311166
k__Bacteria	p__Firmicutes	c__Clostridia	o__Clostridiales	f__Clostridiaceae	g__Clostridium	s__Clostridium_perfringens	0	0	0	3.31378e-05	0	0	4.44523e-05
k__Bacteria	p__Firmicutes	c__Clostridia	o__Clostridiales	f__Clostridiaceae	g__Clostridium	s__Clostridium_saccharobutylicum	0.175538	0.297251	0	0	0	0	0
k__Bacteria	p__Firmicutes	c__Clostridia	o__Clostridiales	f__Clostridiaceae	g__Clostridium	s__unclassified	0.000135099	8.85465e-05	0	0	0	0	0
k__Bacteria	p__Firmicutes	c__Clostridia	o__Clostridiales	f__Clostridiaceae	g__Hungatella	s__Hungatella_hathewayi	0	0	0	0	0.0299872	0	0
k__Bacteria	p__Firmicutes	c__Clostridia	o__Clostridiales	f__Eubacteriaceae	g__Eubacterium	s__unclassified	0	0	0	0	0.00377672	0	0
k__Bacteria	p__Firmicutes	c__Clostridia	o__Clostridiales	f__Lachnospiraceae	g__Blautia	s__[Ruminococcus]_gnavus	0	0	0	0	0.0876954	0	0
k__Bacteria	p__Firmicutes	c__Erysipelotrichia	o__Erysipelotrichales	f__Erysipelotrichaceae	g__Erysipelatoclostridium	s__[Clostridium]_innocuum	0	0	0.00158586	0.00202141	0	0	0
k__Bacteria	p__Firmicutes	c__Negativicutes	o__Veillonellales	f__Veillonellaceae	g__Veillonella	s__Veillonella_dispar	0.000225164	0.00106256	0.046715	0.0493422	0	0	0
k__Bacteria	p__Firmicutes	c__Negativicutes	o__Veillonellales	f__Veillonellaceae	g__Veillonella	s__unclassified	0	0	0.169144	0.190907	0	0	0
k__Bacteria	p__Firmicutes	c__Tissierellia	o__Tissierellales	f__Peptoniphilaceae	g__Finegoldia	s__Finegoldia_magna	4.50329e-05	8.85465e-05	4.53104e-05	0	7.55344e-05	0	0
k__Bacteria	p__Firmicutes	c__Tissierellia	o__Tissierellales	f__Peptoniphilaceae	g__Parvimonas	s__Parvimonas_micra	0	0	4.53104e-05	3.31378e-05	0	0	0
k__Bacteria	p__Firmicutes	c__Tissierellia	o__Tissierellales	f__Peptoniphilaceae	g__Peptoniphilus	s__Peptoniphilus_grossensis	0	0.00013282	0	0	0	0	0
k__Bacteria	p__Proteobacteria	c__Alphaproteobacteria	o__Rhodobacterales	f__Rhodobacteraceae	g__Paracoccus	s__Paracoccus_angustae	0	0	0	3.31378e-05	0	0	0
k__Bacteria	p__Proteobacteria	c__Betaproteobacteria	o__Neisseriales	f__Neisseriaceae	g__Eikenella	s__Eikenella_corrodens	0	0	0	3.31378e-05	0	0	0
k__Bacteria	p__Proteobacteria	c__Gammaproteobacteria	o__Enterobacterales	f__Enterobacteriaceae	g__Escherichia	s__Escherichia_vulneris	4.50329e-05	0	0	0	0	0	0
k__Bacteria	p__Proteobacteria	c__Gammaproteobacteria	o__Enterobacterales	f__Enterobacteriaceae	g__Shigella	s__Shigella_dysenteriae	0	0	0	0	0	0	0.000222262
k__Bacteria	p__Proteobacteria	c__Gammaproteobacteria	o__Enterobacterales	f__Enterobacteriaceae	g__unclassified	s__unclassified	4.50329e-05	0	0.00466697	0.00463929	0.0181283	0.503997	0.815745
k__Bacteria	p__Proteobacteria	c__Gammaproteobacteria	o__Enterobacterales	f__Erwiniaceae	g__unclassified	s__unclassified	4.50329e-05	0	0	0	0	0	0
k__Bacteria	p__Proteobacteria	c__Gammaproteobacteria	o__Enterobacterales	f__Pectobacteriaceae	g__Pectobacterium	s__Pectobacterium_carotovorum	0	0	0	0	0	3.75305e-05	8.89047e-05
k__Bacteria	p__Proteobacteria	c__Gammaproteobacteria	o__Enterobacterales	f__Yersiniaceae	g__Serratia	s__Serratia_ureilytica	4.50329e-05	8.85465e-05	0	0	0	0	0
k__Bacteria	p__Proteobacteria	c__Gammaproteobacteria	o__Enterobacterales	f__unclassified	g__unclassified	s__unclassified	0.0302171	0.0464869	0.00593566	0.00848328	0	0.000112591	0.000133357
k__Bacteria	p__Proteobacteria	c__Gammaproteobacteria	o__Pasteurellales	f__Pasteurellaceae	g__Haemophilus	s__Haemophilus_haemolyticus	0	0	9.06208e-05	0	0	0	0
k__Bacteria	p__Proteobacteria	c__Gammaproteobacteria	o__Pasteurellales	f__Pasteurellaceae	g__Haemophilus	s__Haemophilus_parainfluenzae	0	0	9.06208e-05	0.000231965	0	0	0
k__Bacteria	p__Proteobacteria	c__Gammaproteobacteria	o__Pasteurellales	f__Pasteurellaceae	g__unclassified	s__unclassified	0	0	0	3.31378e-05	0	0	0
