# Supplementary material for: The Infant Gut Commensal Bacteroides dorei Presents a Generalized Transcriptional Response to Various Human Milk Oligosaccharides
Source: Front Cell Infect Microbiol. 2022 Mar 18;12:854122. doi: 10.3389/fcimb.2022.854122 (PMC8971754; doi:10.3389/fcimb.2022.854122)
Supplement: Supplementary Table 2 — B. dorei’s transcriptional response upon growth in minimal media (MM) supplemented with various HMOs, compared to MM-glucose. Each sheet represents a different HMO compared to glucose, and the last sheet contains explanations of all columns in previous sheets. [file Table_2_v1.xlsx]

## Sheet: 2FL_vs_Glucose
Table S2. Genes Upregulated in B. dorei Genome when Grown in MM Supplemented with Different Carbon Sources as Noted (Compared to MM-Glucose)
2'-FL vs Glucose
Gene ID	baseMean	log2FoldChange	pvalue	padj	function	GH
GKD17_00005	474.332	-0.550247	0.0478163	0.105179	tRNA uridine-5-carboxymethylaminomethyl(34) synthesis enzyme MnmG	NA
GKD17_00010	838.841	0.148248	0.438692	0.579859	flotillin family protein	NA
GKD17_00015	236.978	-0.446857	0.18296	0.303514	hypothetical protein	NA
GKD17_00020	121.362	0.519275	0.0692963	0.141352	rRNA maturation RNase YbeY	NA
GKD17_00025	1260.85	0.595337	0.052736	0.113661	TolC family protein	NA
GKD17_00030	1218.85	0.810571	0.00212522	0.00761252	efflux RND transporter periplasmic adaptor subunit	NA
GKD17_00035	4021.16	0.875339	0.00107062	0.00422829	CusA/CzcA family heavy metal efflux RND transporter	NA
GKD17_00040	1231.45	0.969621	0.000381771	0.00171956	response regulator	NA
GKD17_00045	794.245	0.513516	0.0788639	0.155953	HAMP domain-containing protein	NA
GKD17_00050	359.577	-0.253878	0.274482	0.409738	hypothetical protein	NA
GKD17_00055	364.166	-0.148044	0.474675	0.613893	DNA damage-inducible protein D	NA
GKD17_00060	704.168	0.489141	0.0313666	0.0744096	hypothetical protein	NA
GKD17_00065	251.138	-0.291824	0.157438	0.269578	L%2CD-transpeptidase family protein	NA
GKD17_00070	211.758	-1.25525	0.000129244	0.000671462	NA	NA
GKD17_00075	78.3751	0.206105	0.697885	0.795605	helix-turn-helix domain-containing protein	NA
GKD17_00080	519.901	-0.092517	0.76278	0.845209	hypothetical protein	NA
GKD17_00085	0.497456	-1.28022	0.829556	0.893641	hypothetical protein	NA
GKD17_00090	204.828	2.10862	4.36618e-07	3.96629e-06	TonB-dependent receptor	NA
GKD17_00095	24.3564	0.981418	0.136618	0.241817	acid phosphatase	NA
GKD17_00100	343.976	-0.163994	0.432503	0.574296	calcium/sodium antiporter	NA
GKD17_00105	927.233	0.224709	0.231535	0.360367	N-acetyltransferase	NA
GKD17_00110	1590.08	-0.0201595	0.876965	0.925712	type IIA DNA topoisomerase subunit B	NA
GKD17_00115	248.096	-0.151406	0.549781	0.673241	pantetheine-phosphate adenylyltransferase	NA
GKD17_00120	546.279	-0.639854	0.000242897	0.00116634	PDZ domain-containing protein	NA
GKD17_00125	543.155	-0.0571494	0.785154	0.862027	phosphatase PAP2 family protein	NA
GKD17_00130	813.462	-0.238472	0.324243	0.464662	succinate dehydrogenase/fumarate reductase cytochrome b subunit	NA
GKD17_00135	4049.8	-0.120152	0.673495	0.77643	succinate dehydrogenase (quinone) flavoprotein subunit	NA
GKD17_00140	3404.73	0.141864	0.544516	0.66975	succinate dehydrogenase/fumarate reductase iron-sulfur subunit	NA
GKD17_00145	76.4357	-0.630484	0.180813	0.300866	helix-turn-helix domain-containing protein	NA
GKD17_00150	68.9537	-0.619454	0.130906	0.233898	AAA family ATPase	NA
GKD17_00155	106.145	0.162567	0.575866	0.694617	AAA family ATPase	NA
GKD17_00160	67.342	-1.65786	0.000467299	0.00205782	fimbrillin family protein	NA
GKD17_00165	24.5674	-1.38195	0.0665801	0.13704	DUF5119 domain-containing protein	NA
GKD17_00170	20.9913	-0.806351	0.351876	0.493463	DUF3575 domain-containing protein	NA
GKD17_00175	1.86	-0.320686	0.898157	0.939609	hypothetical protein	NA
GKD17_00180	244.094	-0.687201	0.071147	0.144009	hypothetical protein	NA
GKD17_00185	1183.67	-0.476528	0.000193978	0.000954482	glycoside hydrolase family 29	GH29
GKD17_00190	523.502	-0.771217	8.42839e-06	5.93126e-05	DNA-protecting protein DprA	NA
GKD17_00195	84.2661	-0.67661	0.0541506	0.116026	acyl-CoA thioesterase	NA
GKD17_00200	349.595	-0.108893	0.615012	0.727882	tRNA-dihydrouridine synthase family protein	NA
GKD17_00205	235.841	-0.554884	0.00748071	0.0226701	helicase	NA
GKD17_00210	160.814	0.902767	0.00065844	0.00278327	lactaldehyde reductase	NA
GKD17_00215	35.5079	-1.39755	0.0141351	0.0388202	TonB-dependent receptor	NA
GKD17_00220	9.14533	-1.16424	0.370767	0.512547	glycerophosphodiester phosphodiesterase	NA
GKD17_00225	16.7564	1.10897	0.202712	0.327512	hypothetical protein	NA
GKD17_00230	80.3714	0.639847	0.118623	0.215933	DUF2851 family protein	NA
GKD17_00235	1305.09	0.444307	0.0118478	0.0333627	4-hydroxy-tetrahydrodipicolinate reductase	NA
GKD17_00240	2750.14	0.503291	0.00100471	0.00400505	signal peptidase I	NA
GKD17_00245	1171.5	0.272925	0.0638995	0.132534	signal peptidase I	NA
GKD17_00250	278.735	0.381464	0.0660596	0.136192	hypothetical protein	NA
GKD17_00255	351.446	0.161227	0.436165	0.577529	SDR family NAD(P)-dependent oxidoreductase	NA
GKD17_00260	363.887	1.03061	2.95225e-06	2.33401e-05	mannonate dehydratase	NA
GKD17_00265	61.8554	1.00941	0.0912036	0.175846	SusC/RagA family TonB-linked outer membrane protein	NA
GKD17_00270	38.4095	0.915757	0.0579912	0.122841	RagB/SusD family nutrient uptake outer membrane protein	NA
GKD17_00275	55.9936	0.63896	0.109391	0.203139	sulfatase-like hydrolase/transferase	NA
GKD17_00280	141.345	-0.152759	0.638846	0.748356	response regulator	NA
GKD17_00285	177.111	0.268083	0.409122	0.553156	glycoside hydrolase family 95 protein	GH95
GKD17_00290	83.8458	-0.370794	0.289106	0.426087	insulinase family protein	NA
GKD17_00295	278.461	0.179795	0.384041	0.526421	TIGR00730 family Rossman fold protein	NA
GKD17_00300	180.398	0.370837	0.180373	0.300506	SIS domain-containing protein	NA
GKD17_00305	826.717	0.33196	0.0644721	0.133412	carbohydrate kinase	NA
GKD17_00310	435.021	0.129285	0.526631	0.654435	glycoside hydrolase	GH18
GKD17_00315	294.332	-0.745909	0.0011041	0.00432821	aminopeptidase	NA
GKD17_00320	259.236	-0.34461	0.0738442	0.148041	tRNA 2-thiouridine(34) synthase MnmA	NA
GKD17_00325	80.9826	0.0393799	0.920416	0.954113	4Fe-4S dicluster domain-containing protein	NA
GKD17_00330	73.3848	-0.132521	0.894599	0.937258	helix-turn-helix domain-containing protein	NA
GKD17_00335	659.097	1.37907	0.197745	0.321272	hypothetical protein	NA
GKD17_00340	879.103	-0.535837	0.176698	0.295723	cell surface protein	NA
GKD17_00345	31.2267	-0.920599	0.285898	0.4222	NA	NA
GKD17_00350	0.434509	-0.413328	0.947603	0.974477	hypothetical protein	NA
GKD17_00355	588.666	0.00317453	0.984748	0.994485	AAA family ATPase	NA
GKD17_00360	401.308	-0.191012	0.308657	0.447417	fimbrillin family protein	NA
GKD17_00365	527.032	-0.565902	0.0054309	0.0174667	hypothetical protein	NA
GKD17_00370	535.008	-0.832454	5.46735e-08	5.78742e-07	hypothetical protein	NA
GKD17_00375	11.224	-3.56885	0.000184444	0.000912324	hypothetical protein	NA
GKD17_00380	148.439	-0.416176	0.167044	0.282316	AAA family ATPase	NA
GKD17_00385	58.1756	-0.822692	0.0258527	0.0636465	NA	NA
GKD17_00390	20.2731	0.82512	0.418067	0.561036	NA	NA
GKD17_00395	310.071	0.768275	0.0399337	0.0910816	hypothetical protein	NA
GKD17_00400	24.1079	-1.78381	0.0218429	0.0552937	hypothetical protein	NA
GKD17_00405	579.393	-1.898	0.0129707	0.036068	hypothetical protein	NA
GKD17_00410	41.2892	-1.7633	0.00581163	0.0185962	NA	NA
GKD17_00415	13.5439	-0.647096	0.513961	0.64484	tyrosine-type recombinase/integrase	NA
GKD17_00420	323.536	0.4211	0.0284966	0.0689681	Holliday junction branch migration DNA helicase RuvB	NA
GKD17_00425	757.298	0.117576	0.522105	0.651685	oligosaccharide flippase family protein	NA
GKD17_00430	283.707	0.0550236	0.797452	0.870014	TIGR00341 family protein	NA
GKD17_00435	858.138	-0.130477	0.458735	0.598811	S46 family peptidase	NA
GKD17_00440	5461.8	0.769767	0.000438394	0.00194676	DEAD/DEAH box helicase	NA
GKD17_00445	480.773	0.349181	0.18278	0.303482	hypothetical protein	NA
GKD17_00450	610.523	-0.59509	0.00141884	0.00535108	TonB-dependent receptor plug domain-containing protein	NA
GKD17_00455	109.321	-1.23839	0.000214159	0.00104024	cation transporter	NA
GKD17_00460	217.55	-0.675257	0.0143078	0.0391521	helix-turn-helix domain-containing protein	NA
GKD17_00465	48.5313	-0.918024	0.0962443	0.184044	hypothetical protein	NA
GKD17_00470	208.943	-0.96348	0.0716248	0.144589	DUF2975 domain-containing protein	NA
GKD17_00475	167.358	-0.764933	0.409677	0.553488	DUF2975 domain-containing protein	NA
GKD17_00480	372.299	-0.712041	0.34003	0.481624	CPBP family intramembrane metalloprotease	NA
GKD17_00485	1142.81	0.0955308	0.898335	0.939609	prolyl oligopeptidase family serine peptidase	NA
GKD17_00490	92.7266	0.503215	0.5684	0.689173	hypothetical protein	NA
GKD17_00495	262.776	-0.229319	0.64304	0.75213	DUF3836 domain-containing protein	NA
GKD17_00500	278.106	-0.00930291	0.97402	0.988936	bifunctional riboflavin kinase/FAD synthetase	NA
GKD17_00505	436.27	0.121675	0.64327	0.752141	HAD-IA family hydrolase	NA
GKD17_00510	1865.83	0.249503	0.152068	0.262404	calcium-translocating P-type ATPase%2C PMCA-type	NA
GKD17_00515	1.89794	2.47563	0.282657	0.418887	NA	NA
GKD17_00520	0	NA	NA	NA	tyrosine-type recombinase/integrase	NA
GKD17_00525	0	NA	NA	NA	hypothetical protein	NA
GKD17_00530	0	NA	NA	NA	DUF3853 family protein	NA
GKD17_00535	0	NA	NA	NA	virulence-associated E family protein	NA
GKD17_00540	0	NA	NA	NA	hypothetical protein	NA
GKD17_00545	0	NA	NA	NA	hypothetical protein	NA
GKD17_00550	0	NA	NA	NA	hypothetical protein	NA
GKD17_00555	0	NA	NA	NA	relaxase/mobilization nuclease domain-containing protein	NA
GKD17_00560	0	NA	NA	NA	NA	NA
GKD17_00565	0	NA	NA	NA	helix-turn-helix domain-containing protein	NA
GKD17_00570	0	NA	NA	NA	ATP-binding protein	NA
GKD17_00575	0	NA	NA	NA	ATP-binding protein	NA
GKD17_00580	0	NA	NA	NA	WYL domain-containing protein	NA
GKD17_00585	0	NA	NA	NA	hypothetical protein	NA
GKD17_00590	0	NA	NA	NA	hypothetical protein	NA
GKD17_00595	0	NA	NA	NA	hypothetical protein	NA
GKD17_00600	0	NA	NA	NA	AAA family ATPase	NA
GKD17_00605	0	NA	NA	NA	AAA family ATPase	NA
GKD17_00610	0	NA	NA	NA	helix-turn-helix domain-containing protein	NA
GKD17_00615	0	NA	NA	NA	hypothetical protein	NA
GKD17_00620	14.9763	-1.95684	0.00701142	0.0215416	hypothetical protein	NA
GKD17_00625	20.8665	-2.78852	8.99036e-06	6.23971e-05	NA	NA
GKD17_00630	17.1908	-2.70569	0.000461078	0.00203316	tyrosine-type recombinase/integrase	NA
GKD17_00635	87.1157	0.958178	0.0251542	0.0622922	plasmid maintenance system killer protein	NA
GKD17_00640	522.429	0.740132	0.00520549	0.0168421	HigA family addiction module antidote protein	NA
GKD17_00645	303.239	-0.334116	0.183427	0.304023	glycosyl hydrolase family 88	GH105
GKD17_00650	155.883	0.0234741	0.938367	0.968336	hypothetical protein	NA
GKD17_00655	122.832	-0.168819	0.657284	0.76427	outer membrane beta-barrel protein	NA
GKD17_00660	123.202	0.621752	0.105056	0.197123	hypothetical protein	NA
GKD17_00665	371.362	1.38506	5.21942e-06	3.85992e-05	thioredoxin	NA
GKD17_00670	356.557	0.853753	0.00756755	0.0228235	MarR family transcriptional regulator	NA
GKD17_00675	411.466	0.113132	0.661681	0.768436	D-alanyl-D-alanine dipeptidase	NA
GKD17_00680	254.906	-0.721971	0.00625641	0.0196207	SAM-dependent methyltransferase	NA
GKD17_00685	30.7491	-1.53429	0.00578985	0.0185422	response regulator	NA
GKD17_00690	48.7259	-2.17977	2.22524e-05	0.000137904	sensor histidine kinase	NA
GKD17_00695	271.586	-1.10601	1.03269e-06	8.82924e-06	outer membrane beta-barrel protein	NA
GKD17_00700	165.776	0.701822	0.0439658	0.0984282	SufE family protein	NA
GKD17_00705	220.64	0.209742	0.324175	0.464662	M28 family peptidase	NA
GKD17_00710	425.72	-0.0699128	0.686019	0.785834	fused gamma-glutamyl-gamma-aminobutyrate hydrolase/peptidase	NA
GKD17_00715	149.453	-0.0854277	0.731343	0.820102	phosphate butyryltransferase	NA
GKD17_00720	115.273	-0.377547	0.262746	0.395742	butyrate kinase	NA
GKD17_00725	119.197	-0.429258	0.16723	0.282504	helicase	NA
GKD17_00730	0.137508	-1.85909	0.769749	0.849556	hypothetical protein	NA
GKD17_00735	0	NA	NA	NA	IS256 family transposase	NA
GKD17_00740	74.6051	-1.45548	0.000185437	0.000916033	TonB-dependent receptor	NA
GKD17_00745	696.03	-0.0753413	0.641203	0.750885	DUF4491 family protein	NA
GKD17_00750	573.674	0.153592	0.401416	0.5441	AsnC family transcriptional regulator	NA
GKD17_00755	98.7422	-0.625261	0.0370333	0.085491	hypothetical protein	NA
GKD17_00760	455.834	-0.211044	0.274488	0.409738	DUF21 domain-containing protein	NA
GKD17_00765	211.016	0.967357	0.00331861	0.0113391	NUDIX domain-containing protein	NA
GKD17_00770	1351.91	1.11895	7.08301e-17	2.28775e-15	tetratricopeptide repeat protein	NA
GKD17_00775	1075.44	0.861077	8.67821e-09	1.03129e-07	TonB-dependent receptor	NA
GKD17_00780	2669.49	0.0539709	0.772188	0.851999	type I DNA topoisomerase	NA
GKD17_00785	708.566	0.119786	0.491846	0.626031	shikimate kinase	NA
GKD17_00790	1165.6	-0.392186	0.0766856	0.152926	biosynthetic arginine decarboxylase	NA
GKD17_00795	768.312	-0.588911	0.0203281	0.0519764	acetylglutamate kinase	NA
GKD17_00800	1019.87	2.0121	1.92981e-18	8.28722e-17	sigma-70 family RNA polymerase sigma factor	NA
GKD17_00805	758.287	1.56097	9.46555e-12	1.66374e-10	hypothetical protein	NA
GKD17_00810	1130.25	1.47531	1.85552e-08	2.09941e-07	DUF2807 domain-containing protein	NA
GKD17_00815	500.741	0.545738	0.00903476	0.0267364	DUF45 domain-containing protein	NA
GKD17_00820	423.202	0.232519	0.159558	0.272222	prolyl oligopeptidase family serine peptidase	CE7
GKD17_00825	438.945	-0.176271	0.290212	0.426403	hypothetical protein	NA
GKD17_00830	260.479	-1.02065	0.0209555	0.0533273	hypothetical protein	NA
GKD17_00835	37.5423	-1.16976	0.0391582	0.0895755	helix-turn-helix domain-containing protein	NA
GKD17_00840	5.98309	-0.0584496	0.966572	0.98413	hypothetical protein	NA
GKD17_00845	10.1554	0.0322751	0.975784	0.989888	hypothetical protein	NA
GKD17_00850	14.5523	-2.14951	0.0162711	0.043609	radical SAM protein	NA
GKD17_00855	4.91565	-2.94201	0.0713175	0.1442	hypothetical protein	NA
GKD17_00860	372.5	-1.46131	8.63766e-14	1.95459e-12	MFS transporter AraJ	NA
GKD17_00865	69.0616	-1.89941	3.73158e-07	3.43617e-06	hypothetical protein	NA
GKD17_00870	1342.09	0.191729	0.296152	0.43311	ribosome maturation factor RimP	NA
GKD17_00875	2536.66	0.125857	0.477577	0.615629	transcription termination/antitermination protein NusA	NA
GKD17_00880	9255.48	-0.059892	0.705519	0.80137	translation initiation factor IF-2	NA
GKD17_00885	383.115	-0.862146	0.00025224	0.00120355	CvpA family protein	NA
GKD17_00890	1265.55	-0.0424572	0.780078	0.857451	Fe-S cluster assembly protein SufB	NA
GKD17_00895	724.225	-0.134162	0.4248	0.56685	Fe-S cluster assembly ATPase SufC	NA
GKD17_00900	761.385	0.0710347	0.687467	0.786955	Fe-S cluster assembly protein SufD	NA
GKD17_00905	862.95	-0.00479287	0.974474	0.988959	SufS family cysteine desulfurase	NA
GKD17_00910	86.9136	-0.0761463	0.812242	0.880511	hypothetical protein	NA
GKD17_00915	18.6389	-1.36557	0.0876787	0.170354	hypothetical protein	NA
GKD17_00920	102.413	-1.0844	0.000345303	0.00157217	glycoside hydrolase	GH63
GKD17_00925	163.383	-1.05536	5.56209e-05	0.000314187	DUF4981 domain-containing protein	GH2
GKD17_00930	24.7206	-0.687026	0.260449	0.393538	DUF340 domain-containing protein	NA
GKD17_00935	4.57647	-2.59467	0.0564513	0.120321	DUF340 domain-containing protein	NA
GKD17_00940	18.5582	-0.903604	0.211547	0.338027	RagB/SusD family nutrient uptake outer membrane protein	NA
GKD17_00945	63.4395	-0.0372085	0.91569	0.952483	SusC/RagA family TonB-linked outer membrane protein	NA
GKD17_00950	150.894	0.598932	0.0248234	0.0616344	tetratricopeptide repeat protein	NA
GKD17_00955	88.6282	1.61434	1.54686e-07	1.53848e-06	ribonuclease HII	NA
GKD17_00960	328.784	4.18391	3.50324e-59	3.30968e-56	L-fucose:H+ symporter permease	NA
GKD17_00965	872.823	4.63602	1.82488e-42	6.26928e-40	L-fucose isomerase	NA
GKD17_00970	972.712	3.55035	3.02751e-28	3.09215e-26	GntR family transcriptional regulator	NA
GKD17_00975	2409.94	0.60399	4.63436e-05	0.000267584	2%2C3-bisphosphoglycerate-independent phosphoglycerate mutase	NA
GKD17_00980	261.793	-0.494354	0.022949	0.0574714	DUF3109 family protein	NA
GKD17_00985	198.699	-0.0867045	0.728175	0.818007	hypothetical protein	NA
GKD17_00990	289.211	-0.240561	0.194648	0.317194	S8 family serine peptidase	NA
GKD17_00995	239.503	0.0835763	0.669257	0.774739	PorV/PorQ family protein	NA
GKD17_01000	134.489	-0.7531	0.00477891	0.0156503	arabinogalactan endo-1%2C4-beta-galactosidase	GH53
GKD17_01005	55.1399	-1.75644	2.50729e-05	0.000153816	alpha-amylase	GH13,GH13,CBM58
GKD17_01010	137.608	0.904336	0.0195605	0.0505257	DUF5115 domain-containing protein	NA
GKD17_01015	64.7512	0.738157	0.0857214	0.167152	SusF/SusE family outer membrane protein	NA
GKD17_01020	127.479	0.909286	0.0112976	0.0321245	RagB/SusD family nutrient uptake outer membrane protein	NA
GKD17_01025	368.579	1.5117	0.000130067	0.000674245	NA	NA
GKD17_01030	17.6307	0.801601	0.317071	0.457325	hypothetical protein	NA
GKD17_01035	18.205	-2.21516	0.0104122	0.0299677	RagB/SusD family nutrient uptake outer membrane protein	NA
GKD17_01040	160.947	1.33452	0.000433637	0.0019279	SusC/RagA family TonB-linked outer membrane protein	NA
GKD17_01045	51.6828	-0.373002	0.34739	0.488672	glycoside hydrolase family 97 protein	GH97
GKD17_01050	37.3188	-0.832851	0.223488	0.3519	alpha-amylase	GH13
GKD17_01055	256.189	0.0753086	0.741577	0.828383	hypothetical protein	NA
GKD17_01060	63.7468	0.304724	0.457174	0.597599	hypothetical protein	NA
GKD17_01065	41.1768	-1.11689	0.135206	0.240426	hypothetical protein	NA
GKD17_01070	3279.99	2.53415	0.119049	0.216603	hypothetical protein	NA
GKD17_01075	435.127	2.46451	0.127448	0.228915	helix-turn-helix domain-containing protein	NA
GKD17_01080	5.36564	-2.15775	0.0898636	0.173884	hypothetical protein	NA
GKD17_01085	158.674	-2.00841	5.04755e-07	4.54159e-06	MFS transporter	NA
GKD17_01090	545.082	-1.49983	1.92869e-15	5.48008e-14	4-alpha-glucanotransferase	CBM20,GH77
GKD17_01095	5045.65	-0.870032	3.95861e-09	4.95351e-08	DNA topoisomerase (ATP-hydrolyzing) subunit B	NA
GKD17_01100	10642.7	-0.0525007	0.807958	0.877125	30S ribosomal protein S20	NA
GKD17_01105	33.0785	0.732621	0.188509	0.309459	NA	NA
GKD17_01110	293.492	-0.108367	0.589209	0.706359	DNA repair protein RecO	NA
GKD17_01115	218.651	-0.192271	0.388816	0.531213	GatB/YqeY domain-containing protein	NA
GKD17_01120	692.618	-0.446881	0.0181845	0.0476225	cell division protein FtsZ	NA
GKD17_01125	665.562	-0.633594	0.000840627	0.00344175	cell division protein FtsA	NA
GKD17_01130	100.624	-0.914239	0.00648314	0.0201977	cell division protein FtsQ	NA
GKD17_01135	560.278	-0.586433	0.0119156	0.0335038	UDP-N-acetylmuramate--L-alanine ligase	NA
GKD17_01140	408.051	-0.22697	0.352761	0.494059	undecaprenyldiphospho-muramoylpentapeptide beta-N-acetylglucosaminyltransferase	GT28
GKD17_01145	513.139	-0.430908	0.0134111	0.0370471	FtsW/RodA/SpoVE family cell cycle protein	NA
GKD17_01150	387.23	-0.231278	0.180886	0.300866	UDP-N-acetylmuramoyl-L-alanine--D-glutamate ligase	NA
GKD17_01155	349.895	-0.330147	0.0667058	0.137153	phospho-N-acetylmuramoyl-pentapeptide-transferase	NA
GKD17_01160	589.835	-0.359483	0.0370959	0.0855311	UDP-N-acetylmuramoyl-L-alanyl-D-glutamate--2%2C6-diaminopimelate ligase	NA
GKD17_01165	692.677	-0.181316	0.310927	0.450362	PASTA domain-containing protein	NA
GKD17_01170	153.475	-0.252578	0.472589	0.612453	hypothetical protein	NA
GKD17_01175	569.119	-0.154847	0.353732	0.494833	16S rRNA (cytosine(1402)-N(4))-methyltransferase RsmH	NA
GKD17_01180	281.405	0.0702516	0.781068	0.858289	division/cell wall cluster transcriptional repressor MraZ	NA
GKD17_01185	707.21	0.302003	0.10777	0.20072	glycerol acyltransferase	NA
GKD17_01190	940.348	0.149084	0.42024	0.562752	GNAT family N-acetyltransferase	NA
GKD17_01195	688.222	-0.0235523	0.91109	0.950582	deoxyguanosinetriphosphate triphosphohydrolase	NA
GKD17_01200	253.716	0.609389	0.0250534	0.0620832	dUTP diphosphatase	NA
GKD17_01205	1828.86	0.767762	9.1974e-08	9.44483e-07	tetratricopeptide repeat protein	NA
GKD17_01210	897.871	0.628678	3.65505e-05	0.000217862	DUF4292 domain-containing protein	NA
GKD17_01215	801.714	0.342537	0.0586286	0.123844	peptidoglycan DD-metalloendopeptidase family protein	NA
GKD17_01220	843.797	0.115249	0.500769	0.63376	hypothetical protein	NA
GKD17_01225	3205.55	1.21955	1.47438e-12	2.96367e-11	RNA-binding protein	NA
GKD17_01230	519.499	-0.1748	0.595028	0.711718	glutaminase	NA
GKD17_01235	864.265	-0.439125	0.00957645	0.0279671	4-hydroxy-3-methylbut-2-en-1-yl diphosphate synthase	NA
GKD17_01240	430.922	0.19695	0.26381	0.397024	5-(carboxyamino)imidazole ribonucleotide mutase	NA
GKD17_01245	144.787	1.04766	0.000278889	0.00129953	glycine cleavage system protein GcvH	NA
GKD17_01250	116.457	0.118657	0.77492	0.853518	hypothetical protein	NA
GKD17_01255	279.267	0.36824	0.293793	0.430996	RNA polymerase factor sigma-54	NA
GKD17_01260	707.251	0.315329	0.156131	0.268056	M24 family metallopeptidase	NA
GKD17_01265	160.382	-0.170632	0.481989	0.618484	glycyl-radical enzyme activating protein	NA
GKD17_01270	213.171	0.847855	0.000322368	0.00148023	formate C-acetyltransferase/glycerol dehydratase family glycyl radical enzyme	NA
GKD17_01275	71.8524	0.738275	0.135187	0.240426	hypothetical protein	NA
GKD17_01280	394.782	0.716003	3.34877e-05	0.000201834	nucleoside kinase	NA
GKD17_01285	1001.54	-0.30682	0.0198689	0.0511313	Na/Pi cotransporter family protein	NA
GKD17_01290	243.69	-0.205302	0.476156	0.615499	Na/Pi cotransporter family protein	NA
GKD17_01295	294.099	-0.152862	0.489019	0.622818	NA	NA
GKD17_01300	1682.86	0.777219	5.46495e-07	4.8593e-06	FKBP-type peptidyl-prolyl cis-trans isomerase	NA
GKD17_01305	888.625	0.532931	0.00144291	0.00542562	FKBP-type peptidyl-prolyl cis-trans isomerase	NA
GKD17_01310	239.298	-0.262803	0.196761	0.320086	NAD-dependent protein deacylase	NA
GKD17_01315	812.449	0.464526	0.0448298	0.0998302	rubredoxin	NA
GKD17_01320	7702.39	0.599819	8.20918e-06	5.7986e-05	polyribonucleotide nucleotidyltransferase	NA
GKD17_01325	920.371	0.0264714	0.871629	0.922658	DUF4369 domain-containing protein	NA
GKD17_01330	1360.92	0.494226	0.0215181	0.054575	transcription elongation factor GreA	NA
GKD17_01335	160.623	0.671669	0.00857288	0.0255295	HIT domain-containing protein	NA
GKD17_01340	327.265	0.601023	0.0358629	0.0831448	mannose-1-phosphate guanylyltransferase	NA
GKD17_01345	51.998	0.590427	0.211833	0.338341	NA	NA
GKD17_01350	0	NA	NA	NA	hypothetical protein	NA
GKD17_01355	0	NA	NA	NA	helix-turn-helix domain-containing protein	NA
GKD17_01360	0	NA	NA	NA	AAA family ATPase	NA
GKD17_01365	0	NA	NA	NA	DNA primase	NA
GKD17_01370	0.262633	0	1	1	plasmid mobilization relaxosome protein MobC	NA
GKD17_01375	0.90792	0	1	1	relaxase/mobilization nuclease domain-containing protein	NA
GKD17_01380	0	NA	NA	NA	hypothetical protein	NA
GKD17_01385	0	NA	NA	NA	hypothetical protein	NA
GKD17_01390	0	NA	NA	NA	hypothetical protein	NA
GKD17_01395	0	NA	NA	NA	hypothetical protein	NA
GKD17_01400	0	NA	NA	NA	Hsp70 family protein	NA
GKD17_01405	0	NA	NA	NA	DUF1016 family protein	NA
GKD17_01410	0	NA	NA	NA	tyrosine-type recombinase/integrase	NA
GKD17_01415	0	NA	NA	NA	DDE transposase	NA
GKD17_01420	0	NA	NA	NA	hypothetical protein	NA
GKD17_01425	418.605	-2.83447	7.41504e-12	1.33435e-10	NA	NA
GKD17_01430	16.0948	-0.392182	0.599419	0.714888	NA	NA
GKD17_01435	22.5554	-2.07208	0.00558673	0.0179373	IS21 family transposase	NA
GKD17_01440	0.81909	0.22201	0.964632	0.98413	GNAT family N-acetyltransferase	NA
GKD17_01445	26.0334	1.12518	0.123204	0.222662	metalloregulator ArsR/SmtB family transcription factor	NA
GKD17_01450	60.8137	1.08783	0.0432578	0.0970156	thioredoxin	NA
GKD17_01455	108.917	0.884833	0.00406926	0.0135846	NA	NA
GKD17_01460	11.0013	1.97262	0.0638962	0.132534	thioredoxin family protein	NA
GKD17_01465	36.2275	0.524741	0.408137	0.552219	permease	NA
GKD17_01470	127.896	-0.0128618	0.967795	0.984733	permease	NA
GKD17_01475	230.38	-0.184364	0.393114	0.53573	hypothetical protein	NA
GKD17_01480	44.6345	-1.80201	0.000612508	0.00260955	TonB-dependent receptor plug domain-containing protein	NA
GKD17_01485	18.3249	-1.24496	0.179122	0.298985	DUF4374 domain-containing protein	NA
GKD17_01490	23.9832	-1.16804	0.0736836	0.147797	PepSY domain-containing protein	NA
GKD17_01495	1.89966	-4.84953	0.441141	0.58147	outer membrane beta-barrel protein	NA
GKD17_01500	7.78175	-1.20539	0.265663	0.399182	NA	NA
GKD17_01505	129.904	-0.951693	0.00276683	0.00965453	B12-binding domain-containing radical SAM protein	NA
GKD17_01510	109.107	0.41489	0.16233	0.276079	GNAT family N-acetyltransferase	NA
GKD17_01515	155.887	0.764838	0.00840304	0.025083	GNAT family N-acetyltransferase	NA
GKD17_01520	140.708	-0.0626269	0.872784	0.923135	GNAT family N-acetyltransferase	NA
GKD17_01525	213.842	0.858565	0.00367048	0.0124068	DUF488 family protein	NA
GKD17_01530	604.953	-1.49502	3.27945e-23	2.13673e-21	acetyl-CoA carboxylase biotin carboxylase subunit	NA
GKD17_01535	54.4266	-2.46901	6.98424e-07	6.09548e-06	acetyl-CoA carboxylase biotin carboxyl carrier protein subunit	NA
GKD17_01540	542.924	-1.52395	8.11592e-19	3.78241e-17	methylmalonyl-CoA carboxyltransferase	NA
GKD17_01545	280.466	-1.53202	6.75533e-12	1.23326e-10	aminopeptidase	NA
GKD17_01550	252.248	-0.547085	0.0258102	0.0635832	hypothetical protein	NA
GKD17_01555	478.397	-0.0115021	0.948313	0.974575	cob(I)yrinic acid a%2Cc-diamide adenosyltransferase	NA
GKD17_01560	178.274	0.307244	0.23927	0.370422	DUF2795 domain-containing protein	NA
GKD17_01565	0	NA	NA	NA	tyrosine-type recombinase/integrase	NA
GKD17_01570	0	NA	NA	NA	hypothetical protein	NA
GKD17_01575	0	NA	NA	NA	hypothetical protein	NA
GKD17_01580	0	NA	NA	NA	hypothetical protein	NA
GKD17_01585	0	NA	NA	NA	hypothetical protein	NA
GKD17_01590	0	NA	NA	NA	DUF2693 domain-containing protein	NA
GKD17_01595	0	NA	NA	NA	serine recombinase	NA
GKD17_01600	0	NA	NA	NA	zinc-ribbon domain-containing protein	NA
GKD17_01605	0	NA	NA	NA	hypothetical protein	NA
GKD17_01610	0	NA	NA	NA	NA	NA
GKD17_01615	0	NA	NA	NA	hypothetical protein	NA
GKD17_01620	0	NA	NA	NA	AAA family ATPase	NA
GKD17_01625	1539.69	1.54425	2.04173e-11	3.44451e-10	outer membrane beta-barrel protein	NA
GKD17_01630	617.305	-0.398018	0.0107143	0.0305904	primosomal protein N'	NA
GKD17_01635	175.39	-0.984091	0.000807088	0.00331881	PHP domain-containing protein	NA
GKD17_01640	457.01	-0.253042	0.289773	0.426259	low molecular weight phosphotyrosine protein phosphatase	NA
GKD17_01645	670.534	-0.213957	0.255753	0.38846	HDIG domain-containing protein	NA
GKD17_01650	1830.92	-0.371681	0.034855	0.081314	glutamate--tRNA ligase	NA
GKD17_01655	1697.95	-0.677518	0.000161345	0.00081405	3-deoxy-D-manno-octulosonic acid transferase	GT30
GKD17_01660	409.435	-1.67962	2.08572e-07	2.0107e-06	NA	NA
GKD17_01665	18.919	-0.378324	0.581523	0.698974	helix-turn-helix domain-containing protein	NA
GKD17_01670	22.8885	2.70495	0.098733	0.187966	hypothetical protein	NA
GKD17_01675	0	NA	NA	NA	hypothetical protein	NA
GKD17_01680	0	NA	NA	NA	NUDIX domain-containing protein	NA
GKD17_01685	0	NA	NA	NA	NAD-dependent epimerase/dehydratase family protein	NA
GKD17_01690	343.917	1.13869	8.50757e-08	8.80825e-07	hypothetical protein	NA
GKD17_01695	675.664	0.363356	0.0618495	0.129061	M20/M25/M40 family metallo-hydrolase	NA
GKD17_01700	2898.29	0.427944	0.00506367	0.0164537	AMP-binding protein	NA
GKD17_01705	2898.58	0.0918864	0.604485	0.71948	peptide chain release factor 2	NA
GKD17_01710	364.952	-0.406044	0.158338	0.270682	CYTH domain-containing protein	NA
GKD17_01715	1077.16	0.244403	0.144794	0.252155	TonB-dependent receptor	NA
GKD17_01720	0	NA	NA	NA	IS5 family transposase	NA
GKD17_01725	1296.65	2.35692	2.432e-13	5.2819e-12	sigma-70 family RNA polymerase sigma factor	NA
GKD17_01730	315.709	1.01508	0.0037316	0.0125908	hypothetical protein	NA
GKD17_01735	727.428	0.169689	0.357368	0.498522	sodium-dependent transporter	NA
GKD17_01740	532.688	0.325667	0.118338	0.215621	helix-hairpin-helix domain-containing protein	NA
GKD17_01745	466.928	0.0210178	0.892968	0.936342	alkaline phosphatase	NA
GKD17_01750	1.73499	-4.24194	0.144647	0.252155	hypothetical protein	NA
GKD17_01755	350.796	0.020095	0.925979	0.958462	hypothetical protein	NA
GKD17_01760	140.477	0.280562	0.4377	0.578839	hypothetical protein	NA
GKD17_01765	23.5759	-1.21558	0.0289216	0.0696144	NA	NA
GKD17_01770	733.156	0.522779	0.000743088	0.00308925	thiamine-phosphate kinase	NA
GKD17_01775	307.793	0.612378	0.00112374	0.00439155	purine-nucleoside phosphorylase	NA
GKD17_01780	400.435	0.541093	0.00864681	0.0257091	tetraacyldisaccharide 4'-kinase	NA
GKD17_01785	663.554	0.662166	0.000224067	0.00108558	signal peptide peptidase SppA	NA
GKD17_01790	1019.59	3.22951	3.35118e-27	2.8782e-25	nitroreductase family protein	NA
GKD17_01795	2304.22	1.47222	1.09352e-09	1.44996e-08	NA	NA
GKD17_01800	201.902	1.30982	8.82249e-05	0.00047697	NA	NA
GKD17_01805	16455	0.483598	0.0593036	0.124991	NA	NA
GKD17_01810	46.8795	-0.782567	0.0541599	0.116026	NA	NA
GKD17_01815	625.861	0.0582741	0.844923	0.905023	NA	NA
GKD17_01820	200200	-0.246754	0.312839	0.452611	NA	NA
GKD17_01825	223.677	-0.414226	0.172403	0.289947	5S ribosomal RNA	NA
GKD17_01830	2662.61	0.449986	0.0298526	0.0715365	hypothetical protein	NA
GKD17_01835	559.966	-0.849463	2.88785e-06	2.28788e-05	MotA/TolQ/ExbB proton channel family protein	NA
GKD17_01840	360.952	-0.986617	7.18467e-06	5.16176e-05	biopolymer transporter ExbD	NA
GKD17_01845	194.253	-1.24973	1.6468e-06	1.34995e-05	biopolymer transporter ExbD	NA
GKD17_01850	439.944	-1.19183	2.49113e-06	2.01153e-05	TonB family protein	NA
GKD17_01855	697.136	-1.17015	1.13914e-11	1.96566e-10	phosphate ABC transporter substrate-binding protein	NA
GKD17_01860	567.363	-1.15852	3.98559e-10	5.59909e-09	tetratricopeptide repeat protein	NA
GKD17_01865	2353.63	0.545039	0.0155721	0.0420335	ATP-binding cassette domain-containing protein	NA
GKD17_01870	912.267	0.250507	0.237972	0.369006	hypothetical protein	NA
GKD17_01875	669.617	0.47381	0.00584809	0.0186813	GntR family transcriptional regulator	NA
GKD17_01880	386.667	-0.46424	0.0365722	0.0846621	M28 family peptidase	NA
GKD17_01885	369.189	-3.19293	3.31664e-41	9.64122e-39	MATE family efflux transporter	NA
GKD17_01890	3284.57	0.13992	0.347532	0.488672	adenylosuccinate lyase	NA
GKD17_01895	2605.67	0.139349	0.295005	0.432103	pseudouridine synthase	NA
GKD17_01900	3617.85	0.0599546	0.684179	0.78444	asparagine--tRNA ligase	NA
GKD17_01905	342.562	1.81854	7.98839e-13	1.63179e-11	DUF4488 domain-containing protein	NA
GKD17_01910	723.443	-0.0851799	0.706754	0.801808	AAA family ATPase	NA
GKD17_01915	856.557	-0.287071	0.0923061	0.17779	hypothetical protein	NA
GKD17_01920	1644.48	0.499962	0.00771012	0.0231979	50S ribosomal protein L13	NA
GKD17_01925	1824.67	0.394998	0.0105339	0.0301833	30S ribosomal protein S9	NA
GKD17_01930	5051.35	0.483019	0.0156323	0.0421658	30S ribosomal protein S2	NA
GKD17_01935	6834.26	0.00613098	0.976005	0.989888	elongation factor Ts	NA
GKD17_01940	170.795	-1.04884	0.000394497	0.00177055	translation initiation factor	NA
GKD17_01945	261.384	0.184001	0.47418	0.613729	redox-sensing transcriptional repressor Rex	NA
GKD17_01950	313.849	0.0692968	0.757252	0.840646	2-hydroxyhepta-2%2C4-diene-1%2C7-dioate isomerase	NA
GKD17_01955	596.747	-0.0589365	0.751002	0.8357	2-C-methyl-D-erythritol 2%2C4-cyclodiphosphate synthase	NA
GKD17_01960	458.238	-0.514606	0.00345843	0.0117531	1%2C4-dihydroxy-2-naphthoate polyprenyltransferase	NA
GKD17_01965	289.877	-0.626869	0.00148675	0.00557382	metallophosphoesterase	NA
GKD17_01970	1637.66	2.89257	3.22839e-29	3.81253e-27	DUF3836 domain-containing protein	NA
GKD17_01975	1785.3	2.16198	1.02095e-19	5.21374e-18	nicotinate-nucleotide adenylyltransferase	NA
GKD17_01980	61.0933	0.971438	0.00308379	0.0105942	hypothetical protein	NA
GKD17_01985	557.276	0.200178	0.203999	0.328888	guanylate kinase	NA
GKD17_01990	607.907	-0.0196293	0.920356	0.954113	YicC family protein	NA
GKD17_01995	878.189	0.767906	2.78402e-05	0.00016969	tRNA (adenosine(37)-N6)-threonylcarbamoyltransferase complex dimerization subunit type 1 TsaB	NA
GKD17_02000	1043.8	0.477332	0.000624334	0.00265096	DUF4290 domain-containing protein	NA
GKD17_02005	1878.04	0.58	0.000227688	0.0011003	UDP-N-acetylglucosamine 1-carboxyvinyltransferase	NA
GKD17_02010	381.923	-0.127433	0.613827	0.726708	16S rRNA processing protein RimM	NA
GKD17_02015	1041.11	-0.246102	0.0798646	0.15752	peptidoglycan DD-metalloendopeptidase family protein	NA
GKD17_02020	952.906	-0.0876861	0.695123	0.793473	1-deoxy-D-xylulose-5-phosphate reductoisomerase	NA
GKD17_02025	949.351	-0.763657	1.62197e-05	0.000105002	RIP metalloprotease RseP	NA
GKD17_02030	271.946	-1.569	1.72455e-11	2.9623e-10	anaerobic ribonucleoside-triphosphate reductase activating protein	NA
GKD17_02035	1361.59	-1.46636	3.65035e-18	1.45207e-16	anaerobic ribonucleoside triphosphate reductase	NA
GKD17_02040	267.445	-0.226199	0.426566	0.568901	hemolysin III	NA
GKD17_02045	519.669	-0.296272	0.051288	0.111261	HD domain-containing protein	NA
GKD17_02050	572.475	0.514537	0.00980264	0.0285175	hypothetical protein	NA
GKD17_02055	2182.92	0.609322	0.00608703	0.0192011	Holliday junction branch migration protein RuvA	NA
GKD17_02060	3191.73	-0.108032	0.525357	0.65347	diaminopimelate dehydrogenase	NA
GKD17_02065	670.482	-0.420441	0.00759922	0.022884	prolipoprotein diacylglyceryl transferase	NA
GKD17_02070	1000.16	-0.147725	0.41077	0.554194	DNA-binding protein	NA
GKD17_02075	132.821	-1.59471	7.37158e-06	5.26991e-05	TonB-dependent receptor	NA
GKD17_02080	79.4398	-1.61603	0.000328783	0.00150238	DUF4980 domain-containing protein	GH32
GKD17_02085	87.7604	-0.568168	0.127495	0.228915	MFS transporter	NA
GKD17_02090	119.989	-0.371901	0.246399	0.378975	carbohydrate kinase	NA
GKD17_02095	737.324	-0.433789	0.0171759	0.0455172	substrate-binding domain-containing protein	NA
GKD17_02100	144.876	0.34161	0.336147	0.478456	amino acid-binding protein	NA
GKD17_02105	337.502	-0.467191	0.0527849	0.113661	AMP-binding protein	NA
GKD17_02110	710.967	-0.426297	0.0167921	0.0447547	DUF3256 family protein	NA
GKD17_02115	2556.97	0.189047	0.49635	0.6297	type B 50S ribosomal protein L31	NA
GKD17_02120	4387.13	0.371104	0.061537	0.128622	class II fructose-1%2C6-bisphosphate aldolase	NA
GKD17_02125	95.7627	-0.675598	0.0976908	0.186263	NA	NA
GKD17_02130	45.1206	-0.878455	0.114919	0.211019	efflux RND transporter periplasmic adaptor subunit	NA
GKD17_02135	213.673	-1.58913	4.38305e-07	3.97207e-06	NA	NA
GKD17_02140	131.103	-1.02766	0.000871521	0.00355284	efflux transporter outer membrane subunit	NA
GKD17_02145	142.68	-0.669297	0.121987	0.220781	DUF4934 domain-containing protein	NA
GKD17_02150	327.191	-0.290261	0.311201	0.450586	DUF3332 family protein	NA
GKD17_02155	1145.92	0.474313	0.0443348	0.0990782	MFS transporter	NA
GKD17_02160	695.374	0.368008	0.110083	0.203923	DUF4831 family protein	NA
GKD17_02165	475.662	0.391442	0.0352623	0.0821049	NAD(P)H-hydrate dehydratase	NA
GKD17_02170	235.338	-0.616073	0.0403396	0.0917229	hypoxanthine phosphoribosyltransferase	NA
GKD17_02175	583.313	-0.196982	0.385115	0.527109	adenylate kinase	NA
GKD17_02180	1087.06	-0.234489	0.184689	0.304799	GTPase ObgE	NA
GKD17_02185	304.725	-0.55905	0.016387	0.0438096	peptidoglycan editing factor PgeF	NA
GKD17_02190	207.632	-0.613162	0.0509865	0.110727	hypothetical protein	NA
GKD17_02195	164.549	-0.494423	0.0264902	0.0650043	peptidoglycan DD-metalloendopeptidase family protein	NA
GKD17_02200	74.5869	-0.480865	0.17702	0.296131	hypothetical protein	NA
GKD17_02205	202.26	-0.570791	0.0142564	0.039068	outer membrane beta-barrel protein	NA
GKD17_02210	1633.24	0.173379	0.360345	0.501768	outer membrane beta-barrel protein	NA
GKD17_02215	322.999	-0.163119	0.524244	0.652973	outer membrane beta-barrel protein	NA
GKD17_02220	386.627	-0.283947	0.200606	0.324525	phosphoribosylaminoimidazolecarboxamide formyltransferase	NA
GKD17_02225	16485.7	0.474986	0.0669591	0.137596	NA	NA
GKD17_02230	46.4861	-0.91187	0.0116159	0.0328075	NA	NA
GKD17_02235	621.575	0.0471823	0.869528	0.922169	NA	NA
GKD17_02240	200211	-0.244352	0.319912	0.459851	NA	NA
GKD17_02245	217.967	-0.598273	0.0340494	0.0797228	5S ribosomal RNA	NA
GKD17_02250	577.101	-1.38335	2.77151e-11	4.59365e-10	threonine aldolase	NA
GKD17_02255	578.016	-2.10623	1.98545e-14	4.80963e-13	outer membrane beta-barrel protein	NA
GKD17_02260	391.646	-2.24148	8.7344e-18	3.26805e-16	hypothetical protein	NA
GKD17_02265	1239.66	0.165059	0.295253	0.432149	mannose-6-phosphate isomerase	NA
GKD17_02270	303.233	-0.834993	0.00135973	0.00516944	beta-propeller fold lactonase family protein	NA
GKD17_02275	813793	0.888328	1.02959e-05	7.01048e-05	transfer-messenger RNA	NA
GKD17_02280	852.516	-0.726713	0.000151366	0.000769189	alpha-L-fucosidase	GH29
GKD17_02285	482.928	-0.964371	1.44537e-06	1.20842e-05	GTP-binding protein	NA
GKD17_02290	235.579	-2.11807	1.06928e-16	3.39563e-15	family 43 glycosylhydrolase	GH43,GH28
GKD17_02295	33.0698	-1.95377	0.000423718	0.00188824	RagB/SusD family nutrient uptake outer membrane protein	NA
GKD17_02300	54.2411	-2.41769	4.96937e-07	4.48192e-06	SusC/RagA family TonB-linked outer membrane protein	NA
GKD17_02305	130.528	-0.561413	0.133837	0.238684	response regulator	NA
GKD17_02310	29.4204	-1.05647	0.0808879	0.159455	glycoside hydrolase family 28 protein	GH28
GKD17_02315	96.2384	0.610594	0.042089	0.0947881	histidine kinase	NA
GKD17_02320	32.4102	0.567496	0.345398	0.486622	histidine kinase	NA
GKD17_02325	12.0668	-1.1248	0.252081	0.384118	histidine kinase	NA
GKD17_02330	54.4528	-0.930737	0.111172	0.205639	sensor histidine kinase	NA
GKD17_02335	89.9294	-0.626229	0.0793203	0.156774	glucuronyl hydrolase	GH88
GKD17_02340	281.817	-0.953189	0.00164014	0.00610651	NADH-quinone oxidoreductase subunit NuoN	NA
GKD17_02345	202.105	-1.28854	7.49341e-06	5.33288e-05	NADH-quinone oxidoreductase subunit M	NA
GKD17_02350	372.68	-1.12644	2.18124e-09	2.79421e-08	NADH-quinone oxidoreductase subunit L	NA
GKD17_02355	111.016	-1.00545	0.00245371	0.00868233	NADH-quinone oxidoreductase subunit NuoK	NA
GKD17_02360	101.494	-1.17632	0.00192065	0.00693894	NADH-quinone oxidoreductase subunit J	NA
GKD17_02365	62.6269	-1.03219	0.0102198	0.0295717	4Fe-4S dicluster domain-containing protein	NA
GKD17_02370	263.625	-1.02379	7.52909e-06	5.33817e-05	NADH-quinone oxidoreductase subunit NuoH	NA
GKD17_02375	531.894	-0.986456	1.66623e-09	2.16381e-08	NADH-quinone oxidoreductase subunit D	NA
GKD17_02380	93.9822	-0.196762	0.540691	0.665994	NADH-quinone oxidoreductase subunit B	NA
GKD17_02385	140.901	0.468742	0.327318	0.468181	NADH-quinone oxidoreductase subunit A	NA
GKD17_02390	633.509	-0.205816	0.495255	0.62894	hypothetical protein	NA
GKD17_02395	109.874	-0.804193	0.00686922	0.021153	TrkH family potassium uptake protein	NA
GKD17_02400	353.543	0.0110443	0.961382	0.982761	Trk system potassium transporter TrkA	NA
GKD17_02405	1212.46	0.23109	0.149718	0.259892	1-deoxy-D-xylulose-5-phosphate synthase	NA
GKD17_02410	113.245	0.828742	0.00906194	0.0267958	GSCFA domain protein	NA
GKD17_02415	1209.03	0.724492	0.000103282	0.000547084	bifunctional UDP-N-acetylmuramoyl-tripeptide:D-alanyl-D-alanine ligase/alanine racemase	NA
GKD17_02420	384.678	0.910424	4.39926e-05	0.000254982	DUF4858 domain-containing protein	NA
GKD17_02425	67.7977	-0.552626	0.130453	0.233309	exopolygalacturonase	GH28
GKD17_02430	74.576	0.526943	0.120778	0.219116	beta-galactosidase	GH2
GKD17_02435	9.53047	-2.27083	0.0566733	0.120658	glycoside hydrolase family 28 protein	GH28
GKD17_02440	181.965	0.38766	0.226686	0.354866	hypothetical protein	NA
GKD17_02445	58.0615	-0.00639246	0.990878	0.998807	sulfatase-like hydrolase/transferase	NA
GKD17_02450	15.9284	-1.69914	0.0524096	0.113304	RagB/SusD family nutrient uptake outer membrane protein	NA
GKD17_02455	30.9435	-0.597211	0.330169	0.471545	SusC/RagA family TonB-linked outer membrane protein	NA
GKD17_02460	157.574	0.49285	0.0697783	0.141846	DUF4974 domain-containing protein	NA
GKD17_02465	29.6959	-0.0293029	0.950076	0.974575	RNA polymerase sigma-70 factor	NA
GKD17_02470	70.2738	-0.690885	0.114053	0.209837	family 43 glycosylhydrolase	GH43
GKD17_02475	44.2029	0.582326	0.249115	0.380982	family 43 glycosylhydrolase	GH43
GKD17_02480	0	NA	NA	NA	hypothetical protein	GH115
GKD17_02485	0	NA	NA	NA	RagB/SusD family nutrient uptake outer membrane protein	NA
GKD17_02490	10.494	1.48659	0.138898	0.244479	SusC/RagA family TonB-linked outer membrane protein	NA
GKD17_02495	143.548	-0.289422	0.283035	0.418953	DUF4974 domain-containing protein	NA
GKD17_02500	427.84	1.09053	1.45724e-06	1.21495e-05	RNA polymerase sigma-70 factor	NA
GKD17_02505	252.28	0.242306	0.335782	0.478117	DNA-binding protein	NA
GKD17_02510	91.3658	-0.672155	0.0856763	0.167151	helicase	NA
GKD17_02515	19.1152	0.354765	0.616579	0.728597	DUF1573 domain-containing protein	NA
GKD17_02520	61.9786	-0.0518489	0.889495	0.933982	RNA polymerase sigma-70 factor	NA
GKD17_02525	159.109	-0.168124	0.574073	0.694215	DUF4974 domain-containing protein	NA
GKD17_02530	14.5142	1.06751	0.138875	0.244479	SusC/RagA family TonB-linked outer membrane protein	NA
GKD17_02535	0	NA	NA	NA	RagB/SusD family nutrient uptake outer membrane protein	NA
GKD17_02540	0	NA	NA	NA	glycoside hydrolase family 97 protein	GH97
GKD17_02545	354.444	0.0350997	0.848124	0.907179	helix-turn-helix domain-containing protein	NA
GKD17_02550	257.701	-0.0600426	0.852586	0.910148	family 43 glycosylhydrolase	GH43
GKD17_02555	277.781	-0.193816	0.373091	0.514818	DUF4982 domain-containing protein	GH2
GKD17_02560	88.7736	-0.339624	0.41013	0.553726	glucuronyl hydrolase	GH88
GKD17_02565	164.62	0.0885669	0.743258	0.829525	DUF2264 domain-containing protein	GH154
GKD17_02570	0.376225	0	1	1	glycosyl hydrolase family 2	GH106
GKD17_02575	77.2991	0.165525	0.676671	0.779141	glycoside hydrolase family 2	GH2
GKD17_02580	47.3598	-0.286787	0.609349	0.72322	SusC/RagA family TonB-linked outer membrane protein	NA
GKD17_02585	36.3507	0.568405	0.302214	0.440442	RagB/SusD family nutrient uptake outer membrane protein	NA
GKD17_02590	72.0971	-0.27273	0.495297	0.62894	glycosyl hydrolase family 2	GH106
GKD17_02595	87.7862	-0.248504	0.510823	0.642611	family 43 glycosylhydrolase	GH28,GH43
GKD17_02600	720.198	0.0917083	0.650171	0.759035	response regulator	NA
GKD17_02605	1098.83	2.17828	2.84546e-15	7.79201e-14	aldehyde dehydrogenase	NA
GKD17_02610	131.186	1.39964	0.000176689	0.000876259	arabinosidase	GH43
GKD17_02615	305.633	1.2768	2.37701e-07	2.26265e-06	DUF4038 domain-containing protein	GH140
GKD17_02620	101.752	0.299252	0.353651	0.494833	hypothetical protein	NA
GKD17_02625	648.744	-0.045652	0.805977	0.875982	AAA family ATPase	NA
GKD17_02630	159.929	0.512698	0.0602353	0.126742	MFS transporter	NA
GKD17_02635	294.488	1.46799	1.00329e-08	1.17746e-07	5-dehydro-4-deoxy-D-glucuronate isomerase	NA
GKD17_02640	347.399	1.61314	1.97755e-05	0.000125179	PTS sugar transporter subunit IIC	NA
GKD17_02645	43.3949	0.479493	0.284973	0.421089	glycosyl hydrolase family 88	GH105
GKD17_02650	66.7876	0.527006	0.231925	0.360825	pectin esterase	CE8
GKD17_02655	92.16	1.1123	0.00825043	0.024686	SusC/RagA family TonB-linked outer membrane protein	NA
GKD17_02660	90.2092	0.722343	0.0520253	0.112602	RagB/SusD family nutrient uptake outer membrane protein	NA
GKD17_02665	33.9284	0.305734	0.655723	0.76363	SUMF1/EgtB/PvdO family nonheme iron enzyme	GH33
GKD17_02670	479.719	-0.157289	0.530448	0.657234	SusC/RagA family TonB-linked outer membrane protein	NA
GKD17_02675	228.629	0.216131	0.428345	0.57017	RagB/SusD family nutrient uptake outer membrane protein	NA
GKD17_02680	187.695	0.437634	0.218546	0.346613	family 43 glycosylhydrolase	GH43
GKD17_02685	125.748	0.187532	0.552456	0.675641	DUF5060 domain-containing protein	NA
GKD17_02690	86.2478	-0.27045	0.456824	0.597348	hypothetical protein	NA
GKD17_02695	26.3324	-0.182635	0.824926	0.890665	carbohydrate esterase	CEnc
GKD17_02700	7.51057	-1.05426	0.345182	0.486551	RNA polymerase sigma-70 factor	NA
GKD17_02705	10.8977	1.15295	0.199929	0.323707	DUF4974 domain-containing protein	NA
GKD17_02710	31.6477	-0.187113	0.790379	0.866106	SusC/RagA family TonB-linked outer membrane protein	NA
GKD17_02715	17.9636	0.289313	0.687623	0.786955	RagB/SusD family nutrient uptake outer membrane protein	NA
GKD17_02720	42.9302	0.0134	0.981519	0.992054	beta-glycosidase	GH2
GKD17_02725	82.4227	-0.289645	0.481341	0.618203	glycoside hydrolase family 2	GH2
GKD17_02730	62.4596	-0.582512	0.222704	0.351104	DUF4968 domain-containing protein	GH31
GKD17_02735	59.3201	-0.778007	0.0606379	0.127356	prolyl oligopeptidase family serine peptidase	NA
GKD17_02740	104.89	0.587806	0.164528	0.279313	cupin domain-containing protein	NA
GKD17_02745	23.538	0.84617	0.220964	0.349089	pectate lyase	PL10
GKD17_02750	42.5697	0.280867	0.537285	0.663097	prolyl oligopeptidase family serine peptidase	NA
GKD17_02755	47.8608	0.211155	0.651188	0.759258	pectin esterase	CE12,CE8
GKD17_02760	413.61	0.769611	0.000247636	0.00118608	response regulator	NA
GKD17_02765	319.777	2.45788	6.26768e-16	1.85043e-14	outer membrane beta-barrel protein	NA
GKD17_02770	1305.38	0.00421995	0.981451	0.992054	alpha/beta fold hydrolase	NA
GKD17_02775	627.363	1.44479	2.31676e-12	4.48975e-11	phosphotransferase	NA
GKD17_02780	23.974	-0.742286	0.335551	0.478012	inorganic phosphate transporter	NA
GKD17_02785	2413.52	0.505673	0.000237934	0.00114396	bifunctional phosphoribosylaminoimidazolecarboxamide formyltransferase/IMP cyclohydrolase	NA
GKD17_02790	2352.62	0.508199	0.00313492	0.0107406	MreB/Mrl family cell shape determining protein	NA
GKD17_02795	2025.55	0.0476739	0.704905	0.80137	rod shape-determining protein MreC	NA
GKD17_02800	787.318	-0.309453	0.0410882	0.0929219	rod shape-determining protein MreD	NA
GKD17_02805	711.165	-0.493139	0.00245605	0.00868233	penicillin-binding protein 2	NA
GKD17_02810	563.088	-0.967789	1.20744e-06	1.02537e-05	rod shape-determining protein RodA	NA
GKD17_02815	312.867	-0.611508	0.00685169	0.0211195	gliding motility lipoprotein GldH	NA
GKD17_02820	772.751	-0.182705	0.351172	0.492788	hypothetical protein	NA
GKD17_02825	405.657	-0.255888	0.162732	0.276637	DNA polymerase III subunit delta	NA
GKD17_02830	553.921	-0.0681075	0.651705	0.759418	methylenetetrahydrofolate reductase [NAD(P)H]	NA
GKD17_02835	352.45	-0.127026	0.658303	0.765219	cardiolipin synthase	NA
GKD17_02840	30.723	-1.19969	0.0418315	0.0943206	NA	NA
GKD17_02845	147.314	0.972108	0.00345365	0.0117531	NA	NA
GKD17_02850	105.208	-0.0668088	0.851493	0.909238	AI-2E family transporter	NA
GKD17_02855	202.957	-0.468228	0.0631431	0.131275	thymidine kinase	NA
GKD17_02860	671.257	0.0170054	0.935932	0.967094	16S rRNA (cytidine(1402)-2'-O)-methyltransferase	NA
GKD17_02865	2420.99	0.396142	0.0175755	0.0463487	hypothetical protein	NA
GKD17_02870	357.247	-0.77354	0.000522575	0.00227251	noncanonical pyrimidine nucleotidase%2C YjjG family	NA
GKD17_02875	4575.1	-0.908357	1.37077e-06	1.15628e-05	RagB/SusD family nutrient uptake outer membrane protein	NA
GKD17_02880	7455.44	-1.04785	3.10576e-10	4.41229e-09	SusC/RagA family TonB-linked outer membrane protein	NA
GKD17_02885	1922.85	1.35882	9.30788e-09	1.10265e-07	RagB/SusD family nutrient uptake outer membrane protein	NA
GKD17_02890	4166.59	1.30738	1.03766e-08	1.21403e-07	SusC/RagA family TonB-linked outer membrane protein	NA
GKD17_02895	27.4313	0.324282	0.598285	0.714592	tyrosine-type recombinase/integrase	NA
GKD17_02900	0	NA	NA	NA	IS5 family transposase	NA
GKD17_02905	1937.04	-0.107462	0.869758	0.922169	SusC/RagA family TonB-linked outer membrane protein	NA
GKD17_02910	852.943	0.0903723	0.890929	0.934969	RagB/SusD family nutrient uptake outer membrane protein	NA
GKD17_02915	499.161	0.0177106	0.980211	0.991765	hypothetical protein	NA
GKD17_02920	4735.13	-1.00553	0.106403	0.198959	SusC/RagA family TonB-linked outer membrane protein	NA
GKD17_02925	1894.95	-0.806479	0.158156	0.270562	RagB/SusD family nutrient uptake outer membrane protein	NA
GKD17_02930	527.397	-0.0046102	0.981554	0.992054	GTPase HflX	NA
GKD17_02935	1173.54	0.214117	0.243689	0.376185	DUF4954 family protein	NA
GKD17_02940	207.366	-0.88785	2.04401e-05	0.000128545	CocE/NonD family hydrolase	NA
GKD17_02945	2484.76	0.0991849	0.677001	0.779283	fumarate hydratase	NA
GKD17_02950	310.375	-0.814226	9.78202e-05	0.000521386	alpha-N-acetylglucosaminidase	GH89
GKD17_02955	1053.39	0.588561	0.000100078	0.000532667	amino acid permease	NA
GKD17_02960	126.885	0.793846	0.00508563	0.0165108	TolC family protein	NA
GKD17_02965	454.425	1.34648	2.27908e-06	1.84821e-05	MMPL family transporter	NA
GKD17_02970	242.716	1.26962	0.000386859	0.0017404	efflux RND transporter periplasmic adaptor subunit	NA
GKD17_02975	648.037	0.745724	0.000232353	0.00111855	M20/M25/M40 family metallo-hydrolase	NA
GKD17_02980	591.918	0.346234	0.223665	0.351912	ribosome small subunit-dependent GTPase A	NA
GKD17_02985	534.597	0.559272	0.00295543	0.0102183	ribosome recycling factor	NA
GKD17_02990	106.257	-0.721701	0.0578284	0.122573	histidine phosphatase family protein	NA
GKD17_02995	335.89	-0.832046	0.000416048	0.00186285	DUF4450 domain-containing protein	NA
GKD17_03000	94.0264	-2.30021	2.59044e-10	3.72216e-09	hypothetical protein	NA
GKD17_03005	103.561	-1.31115	4.1079e-05	0.000241052	glycoside hydrolase family 88 protein	GH105
GKD17_03010	518.151	0.150926	0.432508	0.574296	UMP kinase	NA
GKD17_03015	249.422	-1.18066	9.39703e-05	0.000501573	MATE family efflux transporter	NA
GKD17_03020	518.542	-0.628477	0.00148112	0.00556376	peptidase S41	NA
GKD17_03025	511.793	-0.365223	0.0787887	0.155886	biotin--[acetyl-CoA-carboxylase] ligase	NA
GKD17_03030	88.6131	-0.944583	0.0530684	0.11408	MmcQ/YjbR family DNA-binding protein	NA
GKD17_03035	144.53	-1.10871	3.75329e-05	0.000222315	YraN family protein	NA
GKD17_03040	140.726	-0.463324	0.101802	0.192838	hypothetical protein	NA
GKD17_03045	692.269	-0.514105	0.019915	0.0511965	nucleoside deaminase	NA
GKD17_03050	229.293	-0.0249578	0.915562	0.952483	DUF4834 family protein	NA
GKD17_03055	801.063	-0.201314	0.319527	0.459811	CDP-diacylglycerol--serine O-phosphatidyltransferase	NA
GKD17_03060	650.559	-0.0296574	0.854739	0.911416	phosphatidylserine decarboxylase family protein	NA
GKD17_03065	1717.81	0.590351	0.000151257	0.000769189	DNA polymerase III subunit alpha	NA
GKD17_03070	461.965	0.401711	0.0846705	0.165702	thioredoxin	NA
GKD17_03075	2049.36	0.703581	1.24121e-06	1.05169e-05	hypothetical protein	NA
GKD17_03080	273.004	-0.232315	0.375768	0.517314	plasmid pRiA4b ORF-3 family protein	NA
GKD17_03085	72.6851	-0.101475	0.79436	0.868219	hypothetical protein	NA
GKD17_03090	158.023	0.0174414	0.964266	0.984078	tRNA (adenosine(37)-N6)-threonylcarbamoyltransferase complex ATPase subunit type 1 TsaE	NA
GKD17_03095	187.171	-0.353033	0.192917	0.314781	iron chelate uptake ABC transporter family permease subunit	NA
GKD17_03100	121.4	-0.637674	0.0178088	0.0468006	phospholipase	NA
GKD17_03105	359.475	0.118823	0.637743	0.747297	3-phosphoshikimate 1-carboxyvinyltransferase	NA
GKD17_03110	1341.39	3.47343	8.20739e-19	3.78241e-17	class I fructose-bisphosphate aldolase	NA
GKD17_03115	497.004	3.34952	5.86621e-18	2.26534e-16	2%2C3-diphosphoglycerate-dependent phosphoglycerate mutase	NA
GKD17_03120	182.189	-0.604222	0.0357656	0.0831232	NA	NA
GKD17_03125	51.1388	-1.23525	0.0186084	0.0484639	DNA polymerase IV	NA
GKD17_03130	1340.89	1.05351	0.000551845	0.00238607	cation/H(+) antiporter	NA
GKD17_03135	0	NA	NA	NA	hypothetical protein	NA
GKD17_03140	0	NA	NA	NA	DDE transposase	NA
GKD17_03145	114.665	0.452822	0.175692	0.294822	NA	NA
GKD17_03150	76.6539	0.828954	0.102967	0.194168	tyrosine-type recombinase/integrase	NA
GKD17_03155	21.2824	-1.48544	0.0105325	0.0301833	helix-turn-helix domain-containing protein	NA
GKD17_03160	1.08405	0.105684	0.976403	0.989898	hypothetical protein	NA
GKD17_03165	12.3519	-2.82002	0.00532094	0.0171715	hypothetical protein	NA
GKD17_03170	3.80774	-2.76276	0.160276	0.273199	hypothetical protein	NA
GKD17_03175	286.498	-0.772981	0.025697	0.0633457	addiction module killer protein	NA
GKD17_03180	172.62	0.0482557	0.88625	0.93161	HigA family addiction module antidote protein	NA
GKD17_03185	54.2829	-1.07577	0.0255801	0.0631812	hypothetical protein	NA
GKD17_03190	74.4861	-1.84491	5.29843e-08	5.64021e-07	hypothetical protein	NA
GKD17_03195	309.674	-0.741779	0.107133	0.200126	helix-turn-helix domain-containing protein	NA
GKD17_03200	607.154	0.14869	0.483037	0.618955	3-dehydroquinate synthase	NA
GKD17_03205	214.001	0.00512618	0.984202	0.9942	hypothetical protein	NA
GKD17_03210	1302.32	1.05948	8.65689e-06	6.06751e-05	outer membrane beta-barrel protein	NA
GKD17_03215	331.14	0.0741304	0.682666	0.783656	cardiolipin synthase	NA
GKD17_03220	105.237	-0.119248	0.669363	0.774739	methyltransferase domain-containing protein	NA
GKD17_03225	1372.94	1.57001	1.07702e-07	1.0941e-06	DUF3822 family protein	NA
GKD17_03230	1146.51	1.00297	2.98844e-07	2.80231e-06	hypothetical protein	NA
GKD17_03235	207.466	-0.261889	0.34549	0.486622	AAA family ATPase	NA
GKD17_03240	2527.79	-0.606701	0.000927716	0.00374956	alanine--tRNA ligase	NA
GKD17_03245	764.117	-0.0224227	0.89804	0.939609	peptidoglycan DD-metalloendopeptidase family protein	NA
GKD17_03250	523.259	-0.202742	0.364675	0.505727	MerR family transcriptional regulator	NA
GKD17_03255	1635.66	-0.289435	0.0152444	0.0412965	RelA/SpoT family protein	NA
GKD17_03260	340.422	0.252782	0.379112	0.520968	transglycosylase SLT domain-containing protein	GH23,CBM50
GKD17_03265	384.946	0.679953	0.0355982	0.0828361	hypothetical protein	NA
GKD17_03270	580.588	0.692791	0.010488	0.0301171	ParB/RepB/Spo0J family partition protein	NA
GKD17_03275	642.131	0.821917	1.35313e-05	8.99238e-05	AAA family ATPase	NA
GKD17_03280	747.346	0.913059	2.69894e-06	2.16086e-05	5'/3'-nucleotidase SurE	NA
GKD17_03285	704.045	0.298611	0.0756455	0.151171	lipid-A-disaccharide synthase	GT19
GKD17_03290	553.402	0.427685	0.00756696	0.0228235	hypothetical protein	NA
GKD17_03295	648.64	0.15087	0.430894	0.572959	phosphatidate cytidylyltransferase	NA
GKD17_03300	2906.56	0.85532	5.42887e-10	7.46025e-09	ATP-dependent zinc metalloprotease FtsH	NA
GKD17_03305	560.384	1.01901	2.31327e-07	2.20754e-06	ribosome silencing factor	NA
GKD17_03310	117.233	0.875359	0.0154723	0.0417941	NA	NA
GKD17_03315	3847.94	0.450266	0.00273993	0.00957836	DUF349 domain-containing protein	NA
GKD17_03320	964.758	-0.288438	0.0333866	0.0783165	magnesium transporter	NA
GKD17_03325	394.286	0.0303466	0.880717	0.9276	16S rRNA (adenine(1518)-N(6)/adenine(1519)-N(6))-dimethyltransferase RsmA	NA
GKD17_03330	328.473	-0.173802	0.439093	0.579983	flippase-like domain-containing protein	NA
GKD17_03335	4656.18	0.878775	7.27185e-13	1.4935e-11	beta-Ala-His dipeptidase	NA
GKD17_03340	704.93	1.02976	6.68611e-06	4.84039e-05	nucleoside deaminase	NA
GKD17_03345	42.0052	0.226763	0.683241	0.783864	type II toxin-antitoxin system Y4mF family antitoxin	NA
GKD17_03350	133.836	-0.771064	0.00628342	0.0196891	phosphatidylinositol kinase	NA
GKD17_03355	241.809	-0.321722	0.269729	0.404006	type II toxin-antitoxin system HipA family toxin	NA
GKD17_03360	2838.39	0.798475	6.71134e-05	0.000369172	alpha-2-macroglobulin	NA
GKD17_03365	318.977	0.383716	0.161913	0.275742	hypothetical protein	NA
GKD17_03370	359.226	0.482489	0.0221825	0.0559077	DUF1573 domain-containing protein	NA
GKD17_03375	1070.07	0.295773	0.0712508	0.144142	methylmalonyl Co-A mutase-associated GTPase MeaB	NA
GKD17_03380	1913.03	0.0592877	0.677213	0.77929	6-phosphofructokinase	NA
GKD17_03385	356.249	0.690307	0.00079049	0.00326477	4-hydroxy-3-methylbut-2-enyl diphosphate reductase	NA
GKD17_03390	219.578	0.549728	0.0114687	0.0324402	(d)CMP kinase	NA
GKD17_03395	3860.84	0.962103	2.72208e-11	4.5316e-10	TonB family protein	NA
GKD17_03400	816.145	0.543299	0.000427129	0.0019012	polyprenyl synthetase family protein	NA
GKD17_03405	663.913	0.201712	0.339295	0.480944	YchF/TatD family DNA exonuclease	NA
GKD17_03410	916.144	0.808426	2.66346e-05	0.000162867	NA	NA
GKD17_03415	10188.6	0.369981	0.0548529	0.117311	MotA/TolQ/ExbB proton channel family protein	NA
GKD17_03420	3172.31	0.81088	9.91861e-12	1.7273e-10	hypothetical protein	NA
GKD17_03425	3879.51	0.92208	3.53915e-11	5.76485e-10	biopolymer transporter ExbD	NA
GKD17_03430	5986.5	0.892389	4.14032e-13	8.8397e-12	biopolymer transporter ExbD	NA
GKD17_03435	350.801	-0.356898	0.131056	0.234054	GNAT family N-acetyltransferase	NA
GKD17_03440	350.542	-0.686343	0.0233278	0.0582656	peptidase M64	NA
GKD17_03445	503.603	0.248502	0.294157	0.431257	AsnC family transcriptional regulator	NA
GKD17_03450	1024.76	0.332442	0.289556	0.426259	dihydrofolate reductase	NA
GKD17_03455	440	-0.585762	0.00379859	0.0128054	thymidylate synthase	NA
GKD17_03460	140.962	0.34269	0.197365	0.320793	DUF5056 domain-containing protein	NA
GKD17_03465	247.066	0.381168	0.339229	0.480944	sigma-70 family RNA polymerase sigma factor	NA
GKD17_03470	443.875	0.518939	0.0286366	0.069193	hypothetical protein	NA
GKD17_03475	613.928	-0.446914	0.0505442	0.11009	rRNA cytosine-C5-methyltransferase	NA
GKD17_03480	526.243	-0.442289	0.00583889	0.0186676	DNA topoisomerase III	NA
GKD17_03485	545.122	2.62744	3.27239e-19	1.56536e-17	hypothetical protein	NA
GKD17_03490	301.41	1.50455	7.36436e-10	1.00108e-08	dihydrolipoamide acyltransferase	NA
GKD17_03495	1017.41	0.362271	0.0448238	0.0998302	AAA family ATPase	NA
GKD17_03500	6299.37	0.479836	0.121606	0.220195	aconitate hydratase	NA
GKD17_03505	413.272	1.69404	0.0291556	0.0701041	NADP-dependent isocitrate dehydrogenase	NA
GKD17_03510	705.921	1.52793	0.0266583	0.0653274	citrate synthase	NA
GKD17_03515	12.4796	-1.72698	0.0691817	0.141241	hypothetical protein	NA
GKD17_03520	0	NA	NA	NA	GNAT family N-acetyltransferase	NA
GKD17_03525	0	NA	NA	NA	site-specific integrase	NA
GKD17_03530	0	NA	NA	NA	hypothetical protein	NA
GKD17_03535	0	NA	NA	NA	DNA adenine methylase	NA
GKD17_03540	0	NA	NA	NA	AAA family ATPase	NA
GKD17_03545	301.918	0.651762	0.0323642	0.0763926	DUF1295 domain-containing protein	NA
GKD17_03550	603.838	0.76261	0.00304859	0.0104828	NADH:flavin oxidoreductase	NA
GKD17_03555	561.442	1.2261	1.9282e-11	3.26757e-10	SDR family NAD(P)-dependent oxidoreductase	NA
GKD17_03560	573.608	0.535934	0.001667	0.00618213	EamA family transporter	NA
GKD17_03565	228.304	0.944731	0.00143152	0.00539353	AAA family ATPase	NA
GKD17_03570	787.748	2.00912	1.0288e-10	1.56767e-09	DUF4435 domain-containing protein	NA
GKD17_03575	568.859	1.92841	4.50509e-10	6.2591e-09	DoxX family membrane protein	NA
GKD17_03580	754.967	1.61013	4.01716e-12	7.55265e-11	6-phosphofructokinase	NA
GKD17_03585	244.049	0.528586	0.0179337	0.0470636	HAD-IIIA family hydrolase	NA
GKD17_03590	72.9067	-0.223499	0.632291	0.742289	nitroreductase	NA
GKD17_03595	66.0583	1.39769	0.00749926	0.0226899	oxaloacetate decarboxylase	NA
GKD17_03600	812.052	1.86178	2.07977e-09	2.6824e-08	oxaloacetate decarboxylase	NA
GKD17_03605	711.535	1.72793	7.17888e-09	8.66741e-08	sodium ion-translocating decarboxylase subunit beta	NA
GKD17_03610	94.625	0.132219	0.718638	0.810424	redoxin family protein	NA
GKD17_03615	54.7102	-0.363282	0.389544	0.532015	DUF255 domain-containing protein	NA
GKD17_03620	96.4262	-0.0420729	0.904953	0.946063	RagB/SusD family nutrient uptake outer membrane protein	NA
GKD17_03625	180.882	-0.301713	0.431833	0.574005	SusC/RagA family TonB-linked outer membrane protein	NA
GKD17_03630	115.31	-0.219926	0.559227	0.681715	DUF4974 domain-containing protein	NA
GKD17_03635	113.991	0.743587	0.0324352	0.0764646	sigma-70 family RNA polymerase sigma factor	NA
GKD17_03640	28.086	-0.62685	0.2321	0.36095	family 43 glycosylhydrolase	GH43
GKD17_03645	21.915	0.572093	0.385057	0.527109	DUF4861 domain-containing protein	NA
GKD17_03650	77.0181	1.69978	4.17504e-05	0.00024348	glycoside hydrolase family 28 protein	GH28
GKD17_03655	1793.17	0.0349662	0.83521	0.897915	SDR family oxidoreductase	NA
GKD17_03660	2422.18	-0.154508	0.366384	0.507656	gliding motility lipoprotein GldB	NA
GKD17_03665	1033.2	-0.142551	0.375446	0.517059	SAM-dependent methyltransferase	NA
GKD17_03670	666.823	-0.0161303	0.961676	0.982761	hypothetical protein	NA
GKD17_03675	296.186	-0.828562	0.00149518	0.00559434	lipoyl synthase	NA
GKD17_03680	898.68	-0.346408	0.034959	0.0814992	prolyl oligopeptidase family serine peptidase	NA
GKD17_03685	792.493	0.0194779	0.905006	0.946063	TIGR01212 family radical SAM protein	NA
GKD17_03690	1155.31	-0.353028	0.0591947	0.124831	MBL fold metallo-hydrolase	NA
GKD17_03695	459.448	-1.41326	2.14458e-13	4.71184e-12	mechanosensitive ion channel	NA
GKD17_03700	123.603	-3.35085	2.10631e-30	2.94806e-28	threonylcarbamoyl-AMP synthase	NA
GKD17_03705	871.371	-3.27632	9.83491e-30	1.28159e-27	AAA family ATPase	NA
GKD17_03710	5.58376	1.55557	0.186096	0.30643	hypothetical protein	NA
GKD17_03715	95.57	-0.0638754	0.83683	0.898922	SPFH domain-containing protein	NA
GKD17_03720	62.7198	0.885812	0.0285071	0.0689681	Arc family DNA-binding protein	NA
GKD17_03725	220.374	0.501027	0.113517	0.209258	carboxypeptidase-like regulatory domain-containing protein	NA
GKD17_03730	153.358	0.88938	0.00596212	0.0189335	RNA polymerase sigma-70 factor	NA
GKD17_03735	69.045	0.306592	0.483979	0.618955	anti-sigma factor	NA
GKD17_03740	201.921	0.450726	0.102272	0.193391	carboxypeptidase-like regulatory domain-containing protein	NA
GKD17_03745	16522.6	0.502489	0.0521702	0.112851	NA	NA
GKD17_03750	46.6096	-0.566206	0.215113	0.341991	NA	NA
GKD17_03755	620.086	0.0986861	0.724677	0.814803	NA	NA
GKD17_03760	200455	-0.246862	0.315004	0.45522	NA	NA
GKD17_03765	220.484	-0.577029	0.0500847	0.109468	5S ribosomal RNA	NA
GKD17_03770	2514.56	0.1136	0.635873	0.745656	2-isopropylmalate synthase	NA
GKD17_03775	3807.57	0.178916	0.462136	0.602419	3-isopropylmalate dehydratase large subunit	NA
GKD17_03780	1237.83	0.530747	0.000602765	0.00257094	3-isopropylmalate dehydratase small subunit	NA
GKD17_03785	2831.87	0.168164	0.514852	0.645315	2-isopropylmalate synthase	NA
GKD17_03790	2545.37	0.381472	0.082477	0.162165	3-isopropylmalate dehydrogenase	NA
GKD17_03795	1149.9	0.18801	0.453748	0.594561	redoxin domain-containing protein	NA
GKD17_03800	274.807	0.0329994	0.867875	0.921005	peptide-methionine (S)-S-oxide reductase MsrA	NA
GKD17_03805	475.262	0.725674	0.000617191	0.00262654	tetratricopeptide repeat protein	NA
GKD17_03810	474.287	-0.200691	0.300729	0.438616	DNA helicase RecQ	NA
GKD17_03815	4520.85	1.212	2.42295e-10	3.49478e-09	helix-turn-helix domain-containing protein	NA
GKD17_03820	1221.03	0.142794	0.462962	0.602872	dihydrofolate reductase	NA
GKD17_03825	271.871	0.483414	0.0644996	0.133412	DNA alkylation repair protein	NA
GKD17_03830	2374.27	0.286744	0.015778	0.042493	transcriptional repressor	NA
GKD17_03835	1636.76	0.0316708	0.845989	0.905664	adenylosuccinate synthase	NA
GKD17_03840	132.462	-1.34486	5.34258e-05	0.00030224	DUF4373 domain-containing protein	NA
GKD17_03845	1041.84	-0.575636	0.113025	0.208556	SusC/RagA family TonB-linked outer membrane protein	NA
GKD17_03850	573.347	-1.08742	0.000732362	0.00305474	SusD/RagB family nutrient-binding outer membrane lipoprotein	NA
GKD17_03855	207.216	1.12162	4.66102e-08	4.9898e-07	SGNH/GDSL hydrolase family protein	NA
GKD17_03860	154.711	-0.033173	0.91392	0.951714	polysaccharide deacetylase family protein	CE12
GKD17_03865	48.3514	-0.442901	0.296925	0.434074	RNA polymerase sigma-70 factor	NA
GKD17_03870	21.797	-2.31442	5.28541e-05	0.000299903	DUF4974 domain-containing protein	NA
GKD17_03875	0	NA	NA	NA	SusC/RagA family TonB-linked outer membrane protein	NA
GKD17_03880	0	NA	NA	NA	RagB/SusD family nutrient uptake outer membrane protein	NA
GKD17_03885	0	NA	NA	NA	hypothetical protein	GH146
GKD17_03890	0	NA	NA	NA	NA	NA
GKD17_03895	1217.03	0.652544	6.39834e-05	0.000354535	ATP-binding cassette domain-containing protein	NA
GKD17_03900	2663.58	0.628649	0.00017098	0.000853547	M13 family peptidase	NA
GKD17_03905	1005.81	0.675297	0.000266685	0.00125498	hypothetical protein	NA
GKD17_03910	850.121	-0.15363	0.350763	0.492397	efflux RND transporter periplasmic adaptor subunit	NA
GKD17_03915	1258.94	-0.0454919	0.790932	0.866106	CusA/CzcA family heavy metal efflux RND transporter	NA
GKD17_03920	500.25	0.125901	0.553392	0.676566	TolC family protein	NA
GKD17_03925	896.156	0.727619	0.00982233	0.0285527	glycosyl hydrolase	GH109
GKD17_03930	446.084	-0.237337	0.177254	0.296391	homoserine O-succinyltransferase	NA
GKD17_03935	1232.67	-0.632631	0.0061712	0.0194341	collagenase-like protease	NA
GKD17_03940	379.686	-0.969779	3.00199e-05	0.000181803	hypothetical protein	NA
GKD17_03945	4179.69	-1.43432	0.014577	0.039745	TonB-dependent receptor	NA
GKD17_03950	204.294	-1.05486	8.15923e-05	0.000446219	helix-turn-helix transcriptional regulator	NA
GKD17_03955	1399.66	3.30829	8.94459e-19	4.07248e-17	dihydrolipoyl dehydrogenase	NA
GKD17_03960	588.375	3.32825	2.53332e-20	1.42887e-18	lipoate--protein ligase family protein	NA
GKD17_03965	842.935	2.87846	4.14654e-20	2.17636e-18	2-oxo acid dehydrogenase subunit E2	NA
GKD17_03970	802.389	2.70594	3.78107e-22	2.38145e-20	2-oxoisovalerate dehydrogenase	NA
GKD17_03975	292.02	1.47391	1.47827e-06	1.22508e-05	flavodoxin	NA
GKD17_03980	419.143	0.662155	0.00310938	0.0106628	FAD-binding protein	NA
GKD17_03985	127.767	1.42498	3.18703e-07	2.98114e-06	DUF1847 domain-containing protein	NA
GKD17_03990	225.272	0.346949	0.13526	0.240426	DNA repair protein RadA	NA
GKD17_03995	798.631	3.09109	1.13676e-27	1.02282e-25	DUF3078 domain-containing protein	NA
GKD17_04000	17378	0.316492	0.0424619	0.0954571	bifunctional aspartate kinase/homoserine dehydrogenase I	NA
GKD17_04005	9232.61	0.3715	0.0106222	0.0303871	cofactor-independent phosphoglycerate mutase	NA
GKD17_04010	6708.95	0.550724	0.00785186	0.0235868	threonine synthase	NA
GKD17_04015	583.963	-0.349709	0.148974	0.258838	ATP-binding cassette domain-containing protein	NA
GKD17_04020	186.491	-1.1823	2.55435e-06	2.0538e-05	iron chelate uptake ABC transporter family permease subunit	NA
GKD17_04025	113.598	-1.48626	4.0149e-06	3.04665e-05	ABC transporter substrate-binding protein	NA
GKD17_04030	140.62	-0.665304	0.0106894	0.0305561	ATP-dependent DNA helicase RecG	NA
GKD17_04035	114.419	0.9479	0.0225432	0.0564926	hypothetical protein	NA
GKD17_04040	84.9357	-0.450657	0.237143	0.368337	TonB-dependent receptor	NA
GKD17_04045	161.655	-0.79772	0.00367039	0.0124068	alpha/beta hydrolase	NA
GKD17_04050	36.1831	-0.366393	0.529229	0.656668	DUF2089 family protein	NA
GKD17_04055	54.801	-0.238942	0.511546	0.642877	hypothetical protein	NA
GKD17_04060	900.142	-0.626823	0.000487527	0.00214228	prephenate dehydrogenase/arogenate dehydrogenase family protein	NA
GKD17_04065	814.686	-0.509476	0.00301821	0.0103878	3-deoxy-7-phosphoheptulonate synthase	NA
GKD17_04070	1526.69	-0.63674	1.23954e-05	8.32011e-05	aminotransferase class I/II-fold pyridoxal phosphate-dependent enzyme	NA
GKD17_04075	953.431	-0.198366	0.254253	0.386606	prephenate dehydratase	NA
GKD17_04080	34.6897	0.807114	0.182935	0.303514	transcriptional regulator	NA
GKD17_04085	114.869	1.58731	8.30013e-05	0.000451962	protease	NA
GKD17_04090	423.914	0.352815	0.0718557	0.144977	putative C-S lyase	NA
GKD17_04095	404.718	0.735129	0.00058738	0.00251725	AI-2E family transporter	NA
GKD17_04100	153.138	1.67035	7.93511e-08	8.30135e-07	tetratricopeptide repeat protein	NA
GKD17_04105	247.021	0.702463	0.0202967	0.0519657	O-GlcNAcase	GH84
GKD17_04110	228.894	0.418697	0.060729	0.127356	RecQ family ATP-dependent DNA helicase	NA
GKD17_04115	1121.26	0.184947	0.288855	0.426067	single-stranded-DNA-specific exonuclease RecJ	NA
GKD17_04120	1664.47	0.701293	6.51431e-07	5.69852e-06	aminopeptidase	NA
GKD17_04125	786.969	0.604698	0.000294665	0.0013613	M24 family metallopeptidase	NA
GKD17_04130	746.02	0.35888	0.0205796	0.052512	patatin family protein	NA
GKD17_04135	481.891	1.16178	0.00112056	0.00438366	hypothetical protein	NA
GKD17_04140	3679.95	0.0352701	0.750561	0.835455	ribonuclease Y	NA
GKD17_04145	255.535	-0.306165	0.172401	0.289947	cell division protein ZapA	NA
GKD17_04150	160.018	-0.636121	0.0385569	0.0884488	hypothetical protein	NA
GKD17_04155	72.5791	-3.21253	2.30927e-12	4.48975e-11	DUF454 family protein	NA
GKD17_04160	266.189	-1.73905	2.62197e-11	4.38425e-10	6-carboxytetrahydropterin synthase QueD	NA
GKD17_04165	748.997	-1.2833	1.80773e-06	1.47866e-05	radical SAM protein	NA
GKD17_04170	39.6002	0.620847	0.34061	0.482265	NA	NA
GKD17_04175	246.983	-0.0464788	0.829292	0.893611	uracil-DNA glycosylase family protein	NA
GKD17_04180	229.989	0.265753	0.316674	0.457109	hypothetical protein	NA
GKD17_04185	248.206	-0.549776	0.0607001	0.127356	amino acid carrier protein	NA
GKD17_04190	100.803	-0.898683	0.0135747	0.037417	ATP-binding protein	NA
GKD17_04195	835.886	-0.251333	0.182629	0.303449	helix-turn-helix domain-containing protein	NA
GKD17_04200	377.45	1.65297	6.40298e-08	6.7589e-07	N-acetyltransferase	NA
GKD17_04205	938.463	0.200628	0.546651	0.670713	serine dehydratase subunit alpha family protein	NA
GKD17_04210	1805.39	-0.987795	0.00974283	0.0283872	thiol:disulfide interchange protein	NA
GKD17_04215	121.808	-0.301451	0.401759	0.544175	helix-turn-helix domain-containing protein	NA
GKD17_04220	40.3401	0.261511	0.585041	0.702309	NA	NA
GKD17_04225	129.835	4.66806	1.36708e-19	6.88828e-18	OmpA family protein	NA
GKD17_04230	269.945	3.44647	2.52366e-15	6.99608e-14	hypothetical protein	NA
GKD17_04235	101.118	2.39803	8.86088e-05	0.000478357	helix-turn-helix domain-containing protein	NA
GKD17_04240	6.20982	-0.018481	0.989382	0.998267	exopolygalacturonase	GH28
GKD17_04245	28.5285	-0.622013	0.355009	0.495962	SusC/RagA family TonB-linked outer membrane protein	NA
GKD17_04250	34.8382	-0.311193	0.622788	0.73364	RagB/SusD family nutrient uptake outer membrane protein	NA
GKD17_04255	54.5031	-0.633333	0.150773	0.261124	DUF4982 domain-containing protein	GH2
GKD17_04260	69.6372	-0.506447	0.219433	0.347252	response regulator	NA
GKD17_04265	12.5818	-1.53181	0.099703	0.189416	hypothetical protein	NA
GKD17_04270	0.835888	0	1	1	hypothetical protein	NA
GKD17_04275	8.28272	-0.763789	0.570925	0.691515	hypothetical protein	NA
GKD17_04280	3.82796	-2.57054	0.066284	0.136505	hypothetical protein	NA
GKD17_04285	28.4774	-0.550996	0.455179	0.595816	TonB-dependent receptor	NA
GKD17_04290	57.564	-0.173314	0.763901	0.845819	cobaltochelatase subunit CobN	NA
GKD17_04295	17.4001	0.334041	0.670456	0.775183	hypothetical protein	NA
GKD17_04300	9.32607	-0.627875	0.523312	0.652121	MotA/TolQ/ExbB proton channel family protein	NA
GKD17_04305	11.9452	0.254684	0.799147	0.871315	DUF2149 domain-containing protein	NA
GKD17_04310	225.814	2.97462	1.19208e-09	1.56964e-08	hypothetical protein	NA
GKD17_04315	85.5269	2.37008	2.82936e-06	2.24629e-05	hypothetical protein	NA
GKD17_04320	41.9751	-0.327542	0.544827	0.66978	hypothetical protein	NA
GKD17_04325	24.3724	-0.460857	0.521842	0.651685	DUF4906 domain-containing protein	NA
GKD17_04330	6.20743	-1.54381	0.25243	0.384496	DUF3575 domain-containing protein	NA
GKD17_04335	25.5508	-1.75164	0.0138397	0.0380919	DUF3868 domain-containing protein	NA
GKD17_04340	42.8016	-0.447021	0.387446	0.529724	hypothetical protein	NA
GKD17_04345	55.896	-0.973129	0.0142931	0.0391403	hypothetical protein	NA
GKD17_04350	358.473	1.01722	0.00173077	0.00636864	DUF4091 domain-containing protein	GH123
GKD17_04355	414.793	-0.172357	0.481823	0.618481	redoxin domain-containing protein	NA
GKD17_04360	323.948	0.132817	0.52944	0.656668	cation:dicarboxylase symporter family transporter	NA
GKD17_04365	72.2007	-0.0803776	0.81897	0.886025	SusD/RagB family nutrient-binding outer membrane lipoprotein	NA
GKD17_04370	92.7952	0.300394	0.49771	0.630944	SusC/RagA family TonB-linked outer membrane protein	NA
GKD17_04375	107.876	-0.656159	0.0173521	0.0458877	DUF4974 domain-containing protein	NA
GKD17_04380	4837.84	0.44604	0.0021491	0.00767623	phosphoglycerate kinase	NA
GKD17_04385	626.58	-0.62354	0.00450166	0.0148835	hypothetical protein	NA
GKD17_04390	741.899	0.485472	0.0197092	0.0508056	family 20 glycosylhydrolase	GH20
GKD17_04395	220.784	-0.229826	0.413303	0.556341	DUF1624 domain-containing protein	NA
GKD17_04400	183.421	-0.683037	0.00239001	0.00848857	RNA polymerase sigma-70 factor	NA
GKD17_04405	1809.42	-0.29175	0.102063	0.193235	outer membrane beta-barrel protein	NA
GKD17_04410	1076.76	0.351527	0.0546689	0.11705	MATE family efflux transporter	NA
GKD17_04415	3668.03	-0.0331778	0.843132	0.903886	signal recognition particle protein	NA
GKD17_04420	302.756	0.296549	0.200581	0.324525	bifunctional methylenetetrahydrofolate dehydrogenase/methenyltetrahydrofolate cyclohydrolase FolD	NA
GKD17_04425	13.8367	-0.0346515	0.964287	0.984078	hypothetical protein	NA
GKD17_04430	371.631	0.352475	0.258885	0.392114	CapA family protein	NA
GKD17_04435	149.562	0.162906	0.706223	0.801687	NA	NA
GKD17_04440	162.26	-1.17131	0.000500614	0.00218708	sigma-70 family RNA polymerase sigma factor	NA
GKD17_04445	150.902	-1.98634	7.44702e-09	8.96251e-08	DUF4974 domain-containing protein	NA
GKD17_04450	239.627	-2.53324	1.89925e-18	8.24975e-17	SusC/RagA family TonB-linked outer membrane protein	NA
GKD17_04455	85.3257	-2.23504	4.49126e-08	4.84927e-07	RagB/SusD family nutrient uptake outer membrane protein	NA
GKD17_04460	68.458	-2.57584	1.1943e-16	3.76106e-15	redoxin family protein	NA
GKD17_04465	135.063	-2.28896	2.32367e-14	5.55768e-13	redoxin domain-containing protein	NA
GKD17_04470	36.0298	-0.909132	0.142217	0.24893	beta-galactosidase	GH2
GKD17_04475	11.6456	-1.29409	0.10529	0.197465	galactose-1-epimerase	NA
GKD17_04480	125.683	-0.241279	0.516053	0.645964	response regulator	NA
GKD17_04485	36.9055	-0.743869	0.250514	0.382348	SusC/RagA family TonB-linked outer membrane protein	NA
GKD17_04490	34.0485	-0.782813	0.278133	0.413479	RagB/SusD family nutrient uptake outer membrane protein	NA
GKD17_04495	36.5959	-1.10768	0.0322014	0.0760558	family 43 glycosylhydrolase	GH43
GKD17_04500	21.1839	-1.98612	0.016622	0.0443604	family 43 glycosylhydrolase	GH43
GKD17_04505	28.2798	-2.59403	0.000281464	0.00130992	family 43 glycosylhydrolase	GH43
GKD17_04510	212.632	-2.65443	2.11391e-20	1.21037e-18	hypothetical protein	NA
GKD17_04515	49.8238	-0.439991	0.25287	0.384855	aminodeoxychorismate synthase component I	NA
GKD17_04520	27.9423	-1.07075	0.065103	0.13444	4-amino-4-deoxychorismate lyase	NA
GKD17_04525	1517.63	-0.0645257	0.730026	0.819355	hypothetical protein	NA
GKD17_04530	884.721	-0.827343	8.89689e-05	0.000478357	MFS transporter	NA
GKD17_04535	1784.03	0.0949928	0.580491	0.698178	phenylalanine--tRNA ligase subunit alpha	NA
GKD17_04540	390.013	-0.83438	0.000129353	0.000671462	DUF4348 domain-containing protein	NA
GKD17_04545	592.442	-0.865866	0.000197976	0.000971625	UDP-N-acetylmuramate dehydrogenase	NA
GKD17_04550	589.474	-0.300988	0.130241	0.233039	MBL fold metallo-hydrolase	NA
GKD17_04555	372.092	-0.507589	0.0170583	0.045301	endonuclease III	NA
GKD17_04560	112.296	-0.495516	0.154504	0.266121	amidinotransferase	NA
GKD17_04565	224.504	-0.777246	0.0118081	0.0332758	amidinotransferase	NA
GKD17_04570	156.046	-0.497115	0.0927121	0.1783	ornithine--oxo-acid transaminase	NA
GKD17_04575	794.413	-1.07254	5.76614e-05	0.000324397	queuosine precursor transporter	NA
GKD17_04580	379.017	-1.16603	1.95085e-07	1.89033e-06	7-cyano-7-deazaguanine synthase QueC	NA
GKD17_04585	197.076	-1.37495	7.91344e-08	8.30135e-07	NADPH-dependent 7-cyano-7-deazaguanine reductase QueF	NA
GKD17_04590	153.321	0.0452323	0.870455	0.922255	NA	NA
GKD17_04595	958.449	-1.90784	5.87467e-18	2.26534e-16	urea transporter	NA
GKD17_04600	1374.49	-1.53569	2.53629e-15	6.99608e-14	DNA polymerase III subunit gamma/tau	NA
GKD17_04605	220.975	-1.13518	7.02226e-07	6.11454e-06	septum formation initiator family protein	NA
GKD17_04610	508.911	-0.685657	0.00100252	0.00400084	hypothetical protein	NA
GKD17_04615	1271.02	-0.747268	3.61538e-06	2.77418e-05	serine protease	NA
GKD17_04620	921.789	-0.576902	0.000720971	0.00301388	serine protease	NA
GKD17_04625	3664.08	1.27523	1.64271e-12	3.26727e-11	DUF4369 domain-containing protein	NA
GKD17_04630	581.535	-0.181042	0.363831	0.504881	1-acylglycerol-3-phosphate O-acyltransferase	NA
GKD17_04635	517.737	-0.598615	0.0149367	0.0405501	metallophosphoesterase	NA
GKD17_04640	244.369	-0.512948	0.0122418	0.0342679	5-methyltetrahydrofolate--homocysteine methyltransferase	NA
GKD17_04645	945.937	0.438603	0.0667073	0.137153	dihydroorotase	NA
GKD17_04650	791.264	1.20588	7.06148e-12	1.27681e-10	glycosyltransferase	GT2
GKD17_04655	2997.11	4.89235	7.49112e-49	4.71815e-46	outer membrane beta-barrel protein	NA
GKD17_04660	2245.2	4.34322	9.53905e-49	5.14972e-46	DUF4136 domain-containing protein	NA
GKD17_04665	326.191	2.85913	1.32694e-17	4.77572e-16	copper homeostasis protein	NA
GKD17_04670	591.323	0.804091	1.5151e-07	1.5147e-06	peptidase S41	NA
GKD17_04675	1256.56	4.43069	2.18461e-52	1.65113e-49	bifunctional aspartate transaminase/aspartate 4-decarboxylase	NA
GKD17_04680	835.477	3.96394	1.7659e-44	7.41483e-42	aspartate-alanine antiporter	NA
GKD17_04685	771.717	0.398001	0.0177786	0.0467538	hypothetical protein	NA
GKD17_04690	654.36	-0.0526321	0.757442	0.840646	tetratricopeptide repeat protein	NA
GKD17_04695	170.675	-0.617956	0.0209988	0.0534013	DUF418 domain-containing protein	NA
GKD17_04700	1061.32	-1.32551	2.81106e-08	3.13363e-07	transcription-repair coupling factor	NA
GKD17_04705	2575.86	1.43085	9.5752e-15	2.41231e-13	TonB family protein	NA
GKD17_04710	4.0557	0.639682	0.656893	0.76427	transcriptional regulator	NA
GKD17_04715	0	NA	NA	NA	acyl carrier protein	NA
GKD17_04720	0	NA	NA	NA	AMP-binding protein	NA
GKD17_04725	0	NA	NA	NA	4Fe-4S dicluster domain-containing protein	NA
GKD17_04730	0	NA	NA	NA	hypothetical protein	NA
GKD17_04735	0	NA	NA	NA	hypothetical protein	NA
GKD17_04740	0	NA	NA	NA	hypothetical protein	NA
GKD17_04745	0	NA	NA	NA	aldo/keto reductase	NA
GKD17_04750	0	NA	NA	NA	hypothetical protein	NA
GKD17_04755	8.22749	0.294077	0.757081	0.840646	N-acetylmuramoyl-L-alanine amidase	NA
GKD17_04760	2.33626	1.33234	0.573115	0.693278	smalltalk protein	NA
GKD17_04765	11.6617	-0.120769	0.879033	0.926601	DNA-binding protein	NA
GKD17_04770	0	NA	NA	NA	DUF4248 domain-containing protein	NA
GKD17_04775	33.2055	-0.236452	0.644796	0.753459	toprim domain-containing protein	NA
GKD17_04780	16.7878	-0.052484	0.950923	0.97518	hypothetical protein	NA
GKD17_04785	2.40242	1.07293	0.622317	0.733542	hypothetical protein	NA
GKD17_04790	0	NA	NA	NA	polysaccharide pyruvyl transferase family protein	NA
GKD17_04795	0	NA	NA	NA	glycosyltransferase	GT2
GKD17_04800	0	NA	NA	NA	glycosyltransferase	GT2
GKD17_04805	0	NA	NA	NA	EpsG family protein	NA
GKD17_04810	0	NA	NA	NA	glycosyltransferase	GT2
GKD17_04815	0	NA	NA	NA	glycosyltransferase	GT4
GKD17_04820	0	NA	NA	NA	hypothetical protein	NA
GKD17_04825	62.4572	-1.17155	0.0113358	0.0321847	WecB/TagA/CpsF family glycosyltransferase	GT26
GKD17_04830	44.4375	-1.24076	0.024464	0.0608221	hypothetical protein	NA
GKD17_04835	350.083	-0.733852	0.00290033	0.0100619	DEAD/DEAH box helicase	NA
GKD17_04840	396.912	0.408492	0.115479	0.21174	amidohydrolase	NA
GKD17_04845	1014.67	1.04024	0.000251968	0.00120355	indolepyruvate ferredoxin oxidoreductase	NA
GKD17_04850	312.274	0.325056	0.248461	0.380443	indolepyruvate oxidoreductase subunit beta	NA
GKD17_04855	950.61	1.01341	1.34575e-05	8.9693e-05	aminotransferase class I/II-fold pyridoxal phosphate-dependent enzyme	NA
GKD17_04860	1915.16	1.27136	1.73409e-10	2.55982e-09	AMP-binding protein	NA
GKD17_04865	357.361	1.31086	1.79433e-07	1.75214e-06	amino acid-binding protein	NA
GKD17_04870	707.737	1.75496	2.78797e-12	5.32109e-11	sodium-translocating pyrophosphatase	NA
GKD17_04875	487.626	0.356999	0.136751	0.241826	YgiQ family radical SAM protein	NA
GKD17_04880	51.5262	1.19801	0.0271781	0.0663477	hypothetical protein	NA
GKD17_04885	386.143	-0.0967733	0.650578	0.759115	xanthan lyase	NA
GKD17_04890	745.758	0.316623	0.11538	0.211661	alpha-1%2C3-galactosidase	GH110
GKD17_04895	871.547	0.658226	0.000147755	0.000754548	acyltransferase	NA
GKD17_04900	150.917	0.650287	0.0284874	0.0689681	hypothetical protein	NA
GKD17_04905	2916.13	0.13968	0.478111	0.616019	diphosphate--fructose-6-phosphate 1-phosphotransferase	NA
GKD17_04910	432.372	-0.498562	0.0117713	0.0331968	glycoside hydrolase family 25 protein	GH25
GKD17_04915	164.014	-0.57624	0.0103046	0.0297488	YccF domain-containing protein	NA
GKD17_04920	410.174	0.0700629	0.670212	0.775183	50S ribosomal protein L11 methyltransferase	NA
GKD17_04925	57.8325	0.341256	0.347592	0.488672	thioredoxin	NA
GKD17_04930	187.9	-0.546656	0.02935	0.0705109	helicase	NA
GKD17_04935	118.918	-0.172783	0.581453	0.698974	DNA-binding protein	NA
GKD17_04940	0.49851	1.32894	0.803834	0.874407	hypothetical protein	CBM62
GKD17_04945	0	NA	NA	NA	hypothetical protein	NA
GKD17_04950	0	NA	NA	NA	hypothetical protein	NA
GKD17_04955	7448.16	0.610717	0.000960328	0.00386483	hypothetical protein	NA
GKD17_04960	6716.53	0.61104	0.00267164	0.00934828	hypothetical protein	NA
GKD17_04965	684.916	-0.440706	0.0162578	0.0436042	Rpn family recombination-promoting nuclease/putative transposase	NA
GKD17_04970	536.942	-0.768159	0.000402265	0.00180327	DUF4421 domain-containing protein	NA
GKD17_04975	273.35	-0.857221	0.000571223	0.00245581	gfo/Idh/MocA family oxidoreductase	NA
GKD17_04980	141.541	-0.926704	0.0188694	0.0490761	transporter substrate-binding domain-containing protein	NA
GKD17_04985	544.117	-0.019138	0.937564	0.968072	hypothetical protein	NA
GKD17_04990	597.237	-0.0495562	0.796314	0.86948	2-oxoglutarate ferredoxin oxidoreductase subunit gamma	NA
GKD17_04995	713.476	-0.350255	0.0260994	0.0641284	2-oxoglutarate oxidoreductase	NA
GKD17_05000	86.4836	-0.539271	0.144761	0.252155	hypothetical protein	NA
GKD17_05005	1147.64	-0.630961	1.78418e-05	0.000114473	3-methyl-2-oxobutanoate dehydrogenase subunit VorB	NA
GKD17_05010	136.588	-0.60526	0.122229	0.221111	4Fe-4S dicluster domain-containing protein	NA
GKD17_05015	182.892	-0.49533	0.0334715	0.0784669	tetratricopeptide repeat protein	NA
GKD17_05020	587.651	0.990254	2.22603e-05	0.000137904	DUF4468 domain-containing protein	NA
GKD17_05025	362.015	0.100428	0.641507	0.751008	ribose 5-phosphate isomerase B	NA
GKD17_05030	1531.74	-0.160717	0.331826	0.473375	transketolase	NA
GKD17_05035	93.0015	0.427745	0.135207	0.240426	ATPase	NA
GKD17_05040	378.039	0.449192	0.0505114	0.110082	L-arabinose isomerase	NA
GKD17_05045	70.8314	0.851589	0.00937728	0.0274491	L-ribulose-5-phosphate 4-epimerase	NA
GKD17_05050	90.2276	0.734145	0.0216996	0.0549985	NUDIX domain-containing protein	NA
GKD17_05055	389.015	0.801447	0.00107078	0.00422829	sodium/solute symporter	NA
GKD17_05060	133.351	0.420067	0.155635	0.267826	galactose-1-epimerase	NA
GKD17_05065	1748.26	1.26821	4.32833e-06	3.26482e-05	galactokinase	NA
GKD17_05070	1097.23	0.758839	0.00108136	0.0042569	MFS transporter	NA
GKD17_05075	617.779	-0.107859	0.650641	0.759115	galactose-1-epimerase	NA
GKD17_05080	885.047	-0.182975	0.361896	0.503351	bifunctional folylpolyglutamate synthase/dihydrofolate synthase	NA
GKD17_05085	8252.86	1.40375	7.47921e-14	1.70265e-12	molecular chaperone DnaJ	NA
GKD17_05090	2250.75	1.09764	1.65169e-09	2.15232e-08	nucleotide exchange factor GrpE	NA
GKD17_05095	1998.34	0.0371827	0.833768	0.8969	ATP-binding cassette domain-containing protein	NA
GKD17_05100	153.198	-1.11807	6.3141e-05	0.000350381	SGNH/GDSL hydrolase family protein	NA
GKD17_05105	50.7179	-0.425308	0.424059	0.5662	NA	NA
GKD17_05110	3199.24	-0.419795	0.00220715	0.00787612	cytidine deaminase	NA
GKD17_05115	710.81	1.55869	9.59415e-12	1.67853e-10	heavy metal-binding domain-containing protein	NA
GKD17_05120	684.841	1.10569	8.36114e-05	0.000454078	DUF4476 domain-containing protein	NA
GKD17_05125	550.999	0.393344	0.232559	0.361514	DUF4476 domain-containing protein	NA
GKD17_05130	276.392	4.36579	1.76116e-11	2.99794e-10	sigma-70 family RNA polymerase sigma factor	NA
GKD17_05135	67.3656	4.20323	9.0644e-12	1.60067e-10	hypothetical protein	NA
GKD17_05140	272.276	4.15585	2.32386e-18	9.60412e-17	hypothetical protein	NA
GKD17_05145	271.365	2.01699	2.93384e-08	3.26088e-07	hypothetical protein	NA
GKD17_05150	402.66	1.98816	2.53989e-12	4.89706e-11	LysM peptidoglycan-binding domain-containing protein	GH73,CBM50,CBM50
GKD17_05155	1956.05	3.74894	2.41317e-06	1.95275e-05	HlyD family efflux transporter periplasmic adaptor subunit	NA
GKD17_05160	627.616	3.76356	1.65605e-05	0.000106795	ATP-binding cassette domain-containing protein	NA
GKD17_05165	1070.27	3.64555	1.57176e-05	0.000102408	FtsX-like permease family protein	NA
GKD17_05170	752.499	3.39678	0.000169262	0.000846085	FtsX-like permease family protein	NA
GKD17_05175	531.954	3.38037	2.0595e-05	0.000129283	FtsX-like permease family protein	NA
GKD17_05180	493.75	2.63364	0.00134974	0.00514181	FtsX-like permease family protein	NA
GKD17_05185	356.345	2.6395	0.0048548	0.0158568	FtsX-like permease family protein	NA
GKD17_05190	347.58	2.98429	0.000766104	0.00317794	FtsX-like permease family protein	NA
GKD17_05195	338.91	2.42039	0.00448961	0.0148566	FtsX-like permease family protein	NA
GKD17_05200	446.775	2.64869	0.00417225	0.0138834	FtsX-like permease family protein	NA
GKD17_05205	709.536	3.90843	1.89929e-05	0.000121445	TolC family protein	NA
GKD17_05210	1025.04	1.80963	0.00162852	0.0060692	response regulator	NA
GKD17_05215	1092.15	1.38022	0.000593351	0.00253938	PAS domain-containing protein	NA
GKD17_05220	32.2088	-0.245296	0.723275	0.814196	AAA family ATPase	NA
GKD17_05225	99.5899	0.270595	0.50148	0.634105	hypothetical protein	NA
GKD17_05230	147.568	0.075855	0.855722	0.911692	transglycosylase SLT domain-containing protein	GH23
GKD17_05235	124.577	0.219223	0.50236	0.63431	uridine kinase	NA
GKD17_05240	33.8137	-0.375413	0.4165	0.559329	Dabb family protein	NA
GKD17_05245	253.314	0.12676	0.565919	0.687213	PaaI family thioesterase	NA
GKD17_05250	628.595	-0.138949	0.54249	0.667558	ATP phosphoribosyltransferase	NA
GKD17_05255	1880.48	0.0373705	0.878134	0.926429	histidinol dehydrogenase	NA
GKD17_05260	974.995	0.161597	0.424163	0.5662	histidinol-phosphate transaminase	NA
GKD17_05265	1888.04	0.362377	0.0796879	0.157254	bifunctional histidinol-phosphatase/imidazoleglycerol-phosphate dehydratase HisB	NA
GKD17_05270	1232.07	-0.739591	3.22023e-05	0.000194708	NAD(+) synthase	NA
GKD17_05275	3691.93	1.0639	1.38755e-06	1.16783e-05	transcriptional repressor	NA
GKD17_05280	20093.3	1.62271	2.72061e-09	3.46168e-08	NADH peroxidase	NA
GKD17_05285	1041.09	1.42874	1.27511e-07	1.2884e-06	thioredoxin	NA
GKD17_05290	376.904	1.17419	0.000264071	0.00124896	thioredoxin	NA
GKD17_05295	773.992	0.623975	0.00104705	0.00415195	OmpH family outer membrane protein	NA
GKD17_05300	14.5055	0.493185	0.594033	0.710845	hypothetical protein	NA
GKD17_05305	1033.92	0.538761	0.00265208	0.0092933	beta-Ala-His dipeptidase	NA
GKD17_05310	775.764	0.821591	3.95034e-06	3.00974e-05	endonuclease	NA
GKD17_05315	408.446	0.568474	0.00613451	0.0193347	23S rRNA (pseudouridine(1915)-N(3))-methyltransferase RlmH	NA
GKD17_05320	1071.48	-0.253068	0.258318	0.391565	carboxylating nicotinate-nucleotide diphosphorylase	NA
GKD17_05325	0	NA	NA	NA	IS256 family transposase	NA
GKD17_05330	344.331	-1.2052	2.12036e-07	2.03889e-06	helix-turn-helix domain-containing protein	NA
GKD17_05335	25.7302	-1.13605	0.0911883	0.175846	family 16 glycosylhydrolase	GH16
GKD17_05340	353.539	0.660835	0.017434	0.0460722	SusC/RagA family TonB-linked outer membrane protein	NA
GKD17_05345	204.515	0.0889324	0.810848	0.879252	RagB/SusD family nutrient uptake outer membrane protein	NA
GKD17_05350	351.23	-0.147405	0.551072	0.674167	DUF4923 family protein	NA
GKD17_05355	1927.63	0.411289	0.00364455	0.0123426	recombinase RecA	NA
GKD17_05360	596.973	0.974888	0.00158759	0.00593421	thioredoxin-dependent thiol peroxidase	NA
GKD17_05365	2031.8	0.603071	6.03025e-05	0.000336607	saccharopine dehydrogenase family protein	NA
GKD17_05370	288.24	-0.385553	0.26317	0.396223	hypothetical protein	NA
GKD17_05375	1640.76	0.922933	3.44872e-05	0.000206869	META domain-containing protein	NA
GKD17_05380	12578.3	0.702231	9.23531e-06	6.35706e-05	molecular chaperone DnaK	NA
GKD17_05385	0	NA	NA	NA	DNA-binding protein	NA
GKD17_05390	0	NA	NA	NA	tyrosine-type recombinase/integrase	NA
GKD17_05395	0	NA	NA	NA	hypothetical protein	NA
GKD17_05400	0	NA	NA	NA	helix-turn-helix domain-containing protein	NA
GKD17_05405	0	NA	NA	NA	helix-turn-helix domain-containing protein	NA
GKD17_05410	0	NA	NA	NA	AAA family ATPase	NA
GKD17_05415	0	NA	NA	NA	DNA primase	NA
GKD17_05420	0	NA	NA	NA	hypothetical protein	NA
GKD17_05425	0	NA	NA	NA	hypothetical protein	NA
GKD17_05430	0	NA	NA	NA	serine/threonine protein phosphatase	NA
GKD17_05435	0	NA	NA	NA	hypothetical protein	NA
GKD17_05440	0	NA	NA	NA	DUF4134 domain-containing protein	NA
GKD17_05445	0	NA	NA	NA	DUF4134 domain-containing protein	NA
GKD17_05450	0	NA	NA	NA	DUF4133 domain-containing protein	NA
GKD17_05455	0	NA	NA	NA	ATPase	NA
GKD17_05460	0	NA	NA	NA	helix-turn-helix domain-containing protein	NA
GKD17_05465	0	NA	NA	NA	tyrosine-type recombinase/integrase	NA
GKD17_05470	0	NA	NA	NA	helix-turn-helix domain-containing protein	NA
GKD17_05475	0	NA	NA	NA	hypothetical protein	NA
GKD17_05480	0	NA	NA	NA	hypothetical protein	NA
GKD17_05485	0	NA	NA	NA	relaxase/mobilization nuclease domain-containing protein	NA
GKD17_05490	0	NA	NA	NA	hypothetical protein	NA
GKD17_05495	0	NA	NA	NA	hypothetical protein	NA
GKD17_05500	0	NA	NA	NA	hypothetical protein	NA
GKD17_05505	0	NA	NA	NA	hypothetical protein	NA
GKD17_05510	0	NA	NA	NA	restriction endonuclease%2C SacI family	NA
GKD17_05515	0	NA	NA	NA	DNA (cytosine-5-)-methyltransferase	NA
GKD17_05520	0	NA	NA	NA	helix-turn-helix domain-containing protein	NA
GKD17_05525	0	NA	NA	NA	NA	NA
GKD17_05530	0	NA	NA	NA	group II intron reverse transcriptase/maturase	NA
GKD17_05535	0	NA	NA	NA	conjugal transfer protein	NA
GKD17_05540	0	NA	NA	NA	hypothetical protein	NA
GKD17_05545	0	NA	NA	NA	hypothetical protein	NA
GKD17_05550	0	NA	NA	NA	DUF5045 domain-containing protein	NA
GKD17_05555	0	NA	NA	NA	hypothetical protein	NA
GKD17_05560	0	NA	NA	NA	hypothetical protein	NA
GKD17_05565	0	NA	NA	NA	hypothetical protein	NA
GKD17_05570	0	NA	NA	NA	hypothetical protein	NA
GKD17_05575	0	NA	NA	NA	conjugative transposon protein TraK	NA
GKD17_05580	0	NA	NA	NA	hypothetical protein	NA
GKD17_05585	0	NA	NA	NA	conjugative transposon protein TraM	NA
GKD17_05590	0	NA	NA	NA	conjugative transposon protein TraN	NA
GKD17_05595	0	NA	NA	NA	hypothetical protein	NA
GKD17_05600	0	NA	NA	NA	DUF1566 domain-containing protein	NA
GKD17_05605	0	NA	NA	NA	fimbrillin family protein	NA
GKD17_05610	0	NA	NA	NA	type IV secretion system DNA-binding domain-containing protein	NA
GKD17_05615	0	NA	NA	NA	lysozyme	GH24
GKD17_05620	0	NA	NA	NA	putative resistance-associated DNA invertase	NA
GKD17_05625	0	NA	NA	NA	UpxY family transcription antiterminator	NA
GKD17_05630	3.71244	-2.14572	0.180724	0.300861	GNAT family N-acetyltransferase	NA
GKD17_05635	1211.96	0.0654881	0.7103	0.804865	efflux RND transporter periplasmic adaptor subunit	NA
GKD17_05640	1796.03	-0.326704	0.0215085	0.054575	efflux RND transporter permease subunit	NA
GKD17_05645	394.571	-0.539979	0.00160293	0.00598566	efflux transporter outer membrane subunit	NA
GKD17_05650	4.95371	-1.27331	0.317578	0.457541	glucosamine-fructose-6-phosphate aminotransferase	NA
GKD17_05655	0	NA	NA	NA	SIS domain-containing protein	NA
GKD17_05660	0	NA	NA	NA	NA	NA
GKD17_05665	0	NA	NA	NA	macrolide efflux MFS transporter Mef(A)	NA
GKD17_05670	0	NA	NA	NA	nucleotidyltransferase domain-containing protein	NA
GKD17_05675	0	NA	NA	NA	Vat family streptogramin A O-acetyltransferase	NA
GKD17_05680	0	NA	NA	NA	NA	NA
GKD17_05685	0	NA	NA	NA	IS5 family transposase	NA
GKD17_05690	0	NA	NA	NA	23S ribosomal RNA methyltransferase Erm	NA
GKD17_05695	0	NA	NA	NA	methyltransferase domain-containing protein	NA
GKD17_05700	0	NA	NA	NA	HD domain-containing protein	NA
GKD17_05705	0	NA	NA	NA	hypothetical protein	NA
GKD17_05710	0	NA	NA	NA	hypothetical protein	NA
GKD17_05715	0	NA	NA	NA	hypothetical protein	NA
GKD17_05720	0	NA	NA	NA	hypothetical protein	NA
GKD17_05725	0	NA	NA	NA	IS1380-like element ISBaov1 family transposase	NA
GKD17_05730	0	NA	NA	NA	SIS domain-containing protein	NA
GKD17_05735	0	NA	NA	NA	MFS transporter	NA
GKD17_05740	0	NA	NA	NA	ImmA/IrrE family metallo-endopeptidase	NA
GKD17_05745	0	NA	NA	NA	DUF4411 family protein	NA
GKD17_05750	0	NA	NA	NA	peptidoglycan DD-metalloendopeptidase family protein	NA
GKD17_05755	0	NA	NA	NA	hypothetical protein	NA
GKD17_05760	0	NA	NA	NA	DUF4099 domain-containing protein	NA
GKD17_05765	0	NA	NA	NA	hypothetical protein	NA
GKD17_05770	0	NA	NA	NA	hypothetical protein	NA
GKD17_05775	0	NA	NA	NA	hypothetical protein	NA
GKD17_05780	0	NA	NA	NA	PH domain-containing protein	NA
GKD17_05785	0	NA	NA	NA	hypothetical protein	NA
GKD17_05790	0	NA	NA	NA	hypothetical protein	NA
GKD17_05795	0	NA	NA	NA	hypothetical protein	NA
GKD17_05800	0	NA	NA	NA	peptidoglycan DD-metalloendopeptidase family protein	NA
GKD17_05805	0	NA	NA	NA	hypothetical protein	NA
GKD17_05810	0	NA	NA	NA	hypothetical protein	NA
GKD17_05815	0	NA	NA	NA	DUF1738 domain-containing protein	NA
GKD17_05820	0	NA	NA	NA	peptidoglycan DD-metalloendopeptidase family protein	GH73
GKD17_05825	0	NA	NA	NA	hypothetical protein	NA
GKD17_05830	0	NA	NA	NA	hypothetical protein	NA
GKD17_05835	0	NA	NA	NA	DUF1738 domain-containing protein	NA
GKD17_05840	0	NA	NA	NA	DUF2958 domain-containing protein	NA
GKD17_05845	0	NA	NA	NA	sulfide:quinone reductase	NA
GKD17_05850	0	NA	NA	NA	AAA family ATPase	NA
GKD17_05855	0	NA	NA	NA	OmpA family protein	NA
GKD17_05860	0	NA	NA	NA	recombinase	NA
GKD17_05865	0	NA	NA	NA	hypothetical protein	NA
GKD17_05870	0	NA	NA	NA	hypothetical protein	NA
GKD17_05875	0	NA	NA	NA	hypothetical protein	NA
GKD17_05880	0	NA	NA	NA	hypothetical protein	NA
GKD17_05885	0	NA	NA	NA	hypothetical protein	NA
GKD17_05890	0	NA	NA	NA	recombinase family protein	NA
GKD17_05895	0	NA	NA	NA	DUF3800 domain-containing protein	NA
GKD17_05900	0	NA	NA	NA	hypothetical protein	NA
GKD17_05905	0	NA	NA	NA	thioredoxin	NA
GKD17_05910	0	NA	NA	NA	hypothetical protein	NA
GKD17_05915	0	NA	NA	NA	hypothetical protein	NA
GKD17_05920	0	NA	NA	NA	hypothetical protein	NA
GKD17_05925	0	NA	NA	NA	DUF4186 family protein	NA
GKD17_05930	0	NA	NA	NA	hypothetical protein	NA
GKD17_05935	0	NA	NA	NA	hypothetical protein	NA
GKD17_05940	0	NA	NA	NA	transcriptional regulator	NA
GKD17_05945	0	NA	NA	NA	DUF1273 family protein	NA
GKD17_05950	0	NA	NA	NA	ribonucleotide-diphosphate reductase subunit alpha	NA
GKD17_05955	0	NA	NA	NA	hypothetical protein	NA
GKD17_05960	0	NA	NA	NA	hypothetical protein	NA
GKD17_05965	0	NA	NA	NA	AAA family ATPase	NA
GKD17_05970	0	NA	NA	NA	single-stranded DNA-binding protein	NA
GKD17_05975	0	NA	NA	NA	helix-turn-helix domain-containing protein	NA
GKD17_05980	0	NA	NA	NA	hypothetical protein	NA
GKD17_05985	0	NA	NA	NA	hypothetical protein	NA
GKD17_05990	0	NA	NA	NA	hypothetical protein	NA
GKD17_05995	0	NA	NA	NA	hypothetical protein	NA
GKD17_06000	0	NA	NA	NA	single-stranded DNA-binding protein	NA
GKD17_06005	0	NA	NA	NA	hypothetical protein	NA
GKD17_06010	0	NA	NA	NA	hypothetical protein	NA
GKD17_06015	0	NA	NA	NA	ribonuclease P	NA
GKD17_06020	0	NA	NA	NA	hypothetical protein	NA
GKD17_06025	0	NA	NA	NA	hypothetical protein	NA
GKD17_06030	97.8489	-3.2938	4.70423e-28	4.55828e-26	tyrosine-type recombinase/integrase	NA
GKD17_06035	285.441	1.40975	2.47097e-05	0.000151834	UpxY family transcription antiterminator	NA
GKD17_06040	133.719	0.473307	0.317308	0.457325	hypothetical protein	NA
GKD17_06045	202.492	-0.355015	0.176515	0.295723	polysaccharide export protein	NA
GKD17_06050	542.123	-0.353063	0.137488	0.242562	polysaccharide biosynthesis tyrosine autokinase	NA
GKD17_06055	0	NA	NA	NA	oligosaccharide flippase family protein	NA
GKD17_06060	0	NA	NA	NA	hypothetical protein	NA
GKD17_06065	0	NA	NA	NA	polysaccharide pyruvyl transferase family protein	NA
GKD17_06070	0	NA	NA	NA	O-antigen ligase domain-containing protein	NA
GKD17_06075	0	NA	NA	NA	glycosyl hydrolase	NA
GKD17_06080	0	NA	NA	NA	lipopolysaccharide biosynthesis protein	NA
GKD17_06085	0	NA	NA	NA	2-succinyl-5-enolpyruvyl-6-hydroxy-3-cyclohexene-1-carboxylate synthase	NA
GKD17_06090	0	NA	NA	NA	polysaccharide pyruvyl transferase family protein	NA
GKD17_06095	0	NA	NA	NA	glycosyltransferase	GT2
GKD17_06100	0	NA	NA	NA	hypothetical protein	NA
GKD17_06105	1.46216	1.15216	0.709902	0.804655	DUF1972 domain-containing protein	GT4
GKD17_06110	30.8806	0.291614	0.615474	0.728202	hypothetical protein	NA
GKD17_06115	79.946	-0.196227	0.632644	0.742473	hypothetical protein	NA
GKD17_06120	29.581	-0.539519	0.371672	0.513545	glucose-1-phosphate thymidylyltransferase RfbA	NA
GKD17_06125	33.7343	-0.281003	0.517881	0.647394	dTDP-4-dehydrorhamnose 3%2C5-epimerase	NA
GKD17_06130	29.0029	-0.193717	0.701713	0.799449	dTDP-4-dehydrorhamnose reductase	NA
GKD17_06135	38.4304	-0.272583	0.589349	0.706359	dTDP-glucose 4%2C6-dehydratase	NA
GKD17_06140	523.718	-0.699241	0.0229903	0.0575366	undecaprenyl-phosphate glucose phosphotransferase	NA
GKD17_06145	126.384	0.0638194	0.873756	0.92332	hypothetical protein	NA
GKD17_06150	10.8108	-0.683074	0.50585	0.63784	N-acetylmuramoyl-L-alanine amidase	NA
GKD17_06155	3.11975	2.45258	0.143727	0.251075	smalltalk protein	NA
GKD17_06160	19.7673	-0.822634	0.135432	0.240506	DNA-binding protein	NA
GKD17_06165	3.01902	-3.16856	0.136165	0.241354	DUF4248 domain-containing protein	NA
GKD17_06170	45.9217	-0.0260149	0.949965	0.974575	DUF3987 domain-containing protein	NA
GKD17_06175	5.52211	-1.40951	0.184634	0.304799	virulence protein E	NA
GKD17_06180	5.40968	-0.798031	0.561529	0.683064	hypothetical protein	NA
GKD17_06185	57.4871	-0.201318	0.672729	0.776257	DEAD/DEAH box helicase	NA
GKD17_06190	217.228	-0.241913	0.416212	0.559322	DUF4250 domain-containing protein	NA
GKD17_06195	236.36	-1.06031	0.000380586	0.00171627	helix-turn-helix domain-containing protein	NA
GKD17_06200	226.056	-0.739052	0.00104675	0.00415195	AMP-binding protein	NA
GKD17_06205	240.67	-1.05195	6.02613e-05	0.000336607	o-succinylbenzoate synthase	NA
GKD17_06210	51.3191	-0.729413	0.0874362	0.16997	MmcQ/YjbR family DNA-binding protein	NA
GKD17_06215	175.844	-0.588664	0.0302682	0.0722574	1%2C4-dihydroxy-2-naphthoyl-CoA synthase	NA
GKD17_06220	289.711	-0.922197	8.55854e-05	0.000464027	2-succinyl-5-enolpyruvyl-6-hydroxy-3-cyclohexene-1-carboxylic-acid synthase	NA
GKD17_06225	160.546	-0.409746	0.111945	0.206765	isochorismate synthase	NA
GKD17_06230	120.604	0.703914	0.0616772	0.128839	hotdog fold thioesterase	NA
GKD17_06235	2006.67	0.314603	0.13775	0.242798	SLC13 family permease	NA
GKD17_06240	633.8	-0.15837	0.438986	0.579983	MATE family efflux transporter	NA
GKD17_06245	321.071	-0.116189	0.613801	0.726708	pyridine nucleotide-disulfide oxidoreductase	NA
GKD17_06250	65.7279	-0.315663	0.393515	0.536083	winged helix DNA-binding protein	NA
GKD17_06255	578.711	-0.296181	0.156022	0.268056	ClC family H(+)/Cl(-) exchange transporter	NA
GKD17_06260	608.045	0.338335	0.107949	0.200856	type II CRISPR RNA-guided endonuclease Cas9	NA
GKD17_06265	91.8666	-0.475492	0.144004	0.251359	cell filamentation protein Fic	NA
GKD17_06270	66.2871	-0.351624	0.247284	0.379975	type II CRISPR-associated endonuclease Cas1	NA
GKD17_06275	46.2265	0.395832	0.487525	0.621788	CRISPR-associated endonuclease Cas2	NA
GKD17_06280	9.85885	-0.757657	0.47858	0.616412	hypothetical protein	NA
GKD17_06285	1.9273	2.32608	0.476637	0.615589	KTSC domain-containing protein	NA
GKD17_06290	85.4849	-0.829472	0.0126435	0.0352879	diacylglucosamine hydrolase	NA
GKD17_06295	199.389	-0.857963	0.00148405	0.00556925	helix-turn-helix domain-containing protein	NA
GKD17_06300	181.581	-2.37874	1.74666e-18	7.67515e-17	SusC/RagA family TonB-linked outer membrane protein	NA
GKD17_06305	149.787	-3.09227	5.82964e-17	1.94958e-15	starch-binding protein	NA
GKD17_06310	420.193	-2.63291	1.63286e-29	1.99051e-27	redoxin domain-containing protein	NA
GKD17_06315	267.587	1.04623	0.135426	0.240506	NA	NA
GKD17_06320	234.452	2.00312	8.54552e-08	8.8209e-07	hypothetical protein	NA
GKD17_06325	401.07	0.8491	0.00182459	0.00662992	deoxyribonuclease IV	NA
GKD17_06330	732.293	-0.427521	0.0855113	0.167087	TrpB-like pyridoxal phosphate-dependent enzyme	NA
GKD17_06335	260.139	0.0901482	0.684976	0.785115	potassium transporter	NA
GKD17_06340	152.008	0.0581095	0.845151	0.905023	TrkA family potassium uptake protein	NA
GKD17_06345	346.681	0.0861412	0.651367	0.759258	DUF4738 domain-containing protein	NA
GKD17_06350	965.072	0.653661	0.000122333	0.000639416	hypothetical protein	NA
GKD17_06355	770.154	0.135583	0.511124	0.642632	L-serine ammonia-lyase	NA
GKD17_06360	56.1743	-1.29641	0.00129853	0.00496171	metallophosphatase	NA
GKD17_06365	0	NA	NA	NA	hypothetical protein	NA
GKD17_06370	48.9221	-0.920182	0.0775295	0.154202	RagB/SusD family nutrient uptake outer membrane protein	NA
GKD17_06375	176.595	-1.57586	1.73065e-10	2.55982e-09	SusC/RagA family TonB-linked outer membrane protein	NA
GKD17_06380	91.1363	-2.42395	3.42178e-10	4.82496e-09	DUF4974 domain-containing protein	NA
GKD17_06385	88.8383	-1.36256	0.00297426	0.0102646	RNA polymerase sigma-70 factor	NA
GKD17_06390	102.965	1.12727	0.000875419	0.00356488	adenylate kinase	NA
GKD17_06395	80.514	1.44165	1.19689e-05	8.06247e-05	GNAT family N-acetyltransferase	NA
GKD17_06400	98.1746	1.22842	0.000378141	0.00170728	methyltransferase domain-containing protein	NA
GKD17_06405	53.8382	-1.02112	0.0148014	0.0402697	mobilization protein	NA
GKD17_06410	35.0142	0.307373	0.598633	0.714765	NA	NA
GKD17_06415	44.8435	-0.0342268	0.938612	0.968336	NA	NA
GKD17_06420	353.818	-0.322597	0.185984	0.306379	endonuclease MutS2	NA
GKD17_06425	89.4353	0.629171	0.0988781	0.188147	NA	NA
GKD17_06430	81.7619	-0.549053	0.11378	0.209642	PH domain-containing protein	NA
GKD17_06435	25.09	-3.13816	6.48862e-07	5.68921e-06	hypothetical protein	NA
GKD17_06440	1.96599	-5.41213	0.028855	0.0695871	hypothetical protein	NA
GKD17_06445	56.0919	-0.502232	0.28299	0.418953	cyclic nucleotide-binding domain-containing protein	NA
GKD17_06450	299.451	-0.436729	0.0384564	0.0882909	acyltransferase family protein	NA
GKD17_06455	215.576	0.738699	0.0207481	0.0529064	transcriptional repressor	NA
GKD17_06460	490.43	0.744514	0.0925373	0.178145	heavy metal translocating P-type ATPase	NA
GKD17_06465	249.508	-0.338065	0.137469	0.242562	esterase family protein	NA
GKD17_06470	248.291	-0.915999	2.03842e-05	0.000128545	SDR family NAD(P)-dependent oxidoreductase	NA
GKD17_06475	1108.18	-1.11984	1.02731e-05	7.00758e-05	alpha-amylase	NA
GKD17_06480	1783.94	0.106067	0.525025	0.653299	sodium ion-translocating decarboxylase subunit beta	NA
GKD17_06485	734.896	0.0608745	0.80641	0.876124	biotin/lipoyl-binding protein	NA
GKD17_06490	632.721	0.376092	0.0619228	0.129143	lamin tail domain-containing protein	NA
GKD17_06495	1776.72	-0.0114753	0.960157	0.98225	methylmalonyl-CoA carboxyltransferase	NA
GKD17_06500	235.533	0.0444275	0.882	0.928693	methylmalonyl-CoA epimerase	NA
GKD17_06505	132.279	-0.0624417	0.846775	0.905991	GNAT family N-acetyltransferase	NA
GKD17_06510	239.783	-0.245092	0.312543	0.452355	NAD(P)H nitroreductase	NA
GKD17_06515	146.488	-0.451433	0.0691606	0.141241	hypothetical protein	NA
GKD17_06520	267.192	-0.460142	0.050461	0.110036	DUF2520 domain-containing protein	NA
GKD17_06525	164.908	-0.510347	0.0419786	0.0945958	HAD hydrolase family protein	NA
GKD17_06530	177.524	-0.595436	0.029825	0.0715365	septum formation protein Maf	NA
GKD17_06535	815.081	0.740786	0.000951188	0.00383213	2-hydroxyacid dehydrogenase	NA
GKD17_06540	601.321	0.123881	0.626402	0.73652	DUF3843 family protein	NA
GKD17_06545	62.0598	-0.617413	0.0679517	0.139332	DUF2721 domain-containing protein	NA
GKD17_06550	134.5	-0.537315	0.0524425	0.113311	NA	NA
GKD17_06555	170.303	0.0668498	0.821831	0.888104	redoxin domain-containing protein	NA
GKD17_06560	122.105	0.0144866	0.965694	0.98413	TetR family transcriptional regulator	NA
GKD17_06565	19.8143	-0.684102	0.436764	0.577982	ATP-binding cassette domain-containing protein	NA
GKD17_06570	15.4623	-1.94988	0.0184607	0.0482123	methyltransferase domain-containing protein	NA
GKD17_06575	86.9414	-1.63288	3.83195e-06	2.92544e-05	ATP-binding cassette domain-containing protein	NA
GKD17_06580	71.0953	0.298967	0.45394	0.594606	hypothetical protein	NA
GKD17_06585	6.72543	-0.485663	0.685559	0.785545	hypothetical protein	NA
GKD17_06590	36.0885	-0.836903	0.143505	0.250835	TonB-dependent receptor plug domain-containing protein	NA
GKD17_06595	12.4052	-2.40283	0.0564419	0.120321	DUF4876 domain-containing protein	NA
GKD17_06600	38.1916	-1.1558	0.025345	0.0626415	hypothetical protein	NA
GKD17_06605	7.85156	-2.07318	0.0897252	0.173705	hypothetical protein	NA
GKD17_06610	10.381	-1.80206	0.0748198	0.1496	peptidase	NA
GKD17_06615	14.1445	-2.01697	0.0240534	0.059959	ATP-binding cassette domain-containing protein	NA
GKD17_06620	10.1001	-2.46396	0.0178905	0.0469828	hypothetical protein	NA
GKD17_06625	38.616	-2.30217	9.54969e-06	6.54959e-05	DUF4857 domain-containing protein	NA
GKD17_06630	2552.83	0.0441292	0.850659	0.90886	GGGtGRT protein	NA
GKD17_06635	978.156	0.144098	0.550587	0.673791	hypothetical protein	NA
GKD17_06640	502.054	0.28609	0.119208	0.216765	DUF4375 domain-containing protein	NA
GKD17_06645	651.317	-0.194754	0.329373	0.470587	sodium:glutamate symporter	NA
GKD17_06650	101.115	0.266315	0.41979	0.562349	hypothetical protein	NA
GKD17_06655	2112.5	1.1174	8.67017e-06	6.06751e-05	hypothetical protein	NA
GKD17_06660	245.721	-0.128922	0.623235	0.733709	hypothetical protein	NA
GKD17_06665	702.785	0.399244	0.0200794	0.0514791	DUF1282 domain-containing protein	NA
GKD17_06670	409.311	0.640669	0.00128815	0.00493704	SsrA-binding protein	NA
GKD17_06675	2908.62	-0.46975	0.000915543	0.00370432	methionine synthase	NA
GKD17_06680	349.771	-0.542714	0.0433687	0.0972066	NTP transferase domain-containing protein	NA
GKD17_06685	385.792	-0.0146227	0.944859	0.973186	phosphotransferase	NA
GKD17_06690	157.597	-1.49763	5.10249e-06	3.78827e-05	xanthine permease XanP	NA
GKD17_06695	141.738	-1.07288	0.000362252	0.0016375	xanthine phosphoribosyltransferase	NA
GKD17_06700	161.637	1.26828	0.000267336	0.00125498	hypothetical protein	NA
GKD17_06705	444.177	0.704996	0.000832088	0.00341048	YtxH domain-containing protein	NA
GKD17_06710	805.039	0.594925	0.00250327	0.0088245	nitroreductase family protein	NA
GKD17_06715	1416.68	0.360547	0.0410833	0.0929219	dipeptidase	NA
GKD17_06720	1316.32	0.390021	0.0116881	0.0329868	chorismate synthase	NA
GKD17_06725	186.914	0.272871	0.372455	0.514252	LemA family protein	NA
GKD17_06730	156.476	-0.470215	0.0693775	0.141412	TPM domain-containing protein	NA
GKD17_06735	169.625	0.578033	0.0203284	0.0519764	prolyl oligopeptidase family serine peptidase	NA
GKD17_06740	152.281	0.378642	0.21888	0.346958	NA	NA
GKD17_06745	334.367	0.409971	0.0868248	0.169129	bifunctional demethylmenaquinone methyltransferase/2-methoxy-6-polyprenyl-1%2C4-benzoquinol methylase UbiE	NA
GKD17_06750	659.304	0.698859	3.69494e-05	0.000219547	phosphoribosylaminoimidazolesuccinocarboxamide synthase	NA
GKD17_06755	382.75	0.477511	0.0110103	0.0313644	AAA family ATPase	NA
GKD17_06760	287.39	-0.932987	3.18765e-06	2.48887e-05	hypothetical protein	NA
GKD17_06765	351.716	-0.376749	0.104267	0.196417	tRNA pseudouridine(38-40) synthase TruA	NA
GKD17_06770	304.955	-0.919098	0.00169133	0.00624784	DUF4130 domain-containing protein	NA
GKD17_06775	480.791	-0.840096	0.0024551	0.00868233	putative DNA modification/repair radical SAM protein	NA
GKD17_06780	2440.13	0.0557487	0.713081	0.806324	peptidylprolyl isomerase	NA
GKD17_06785	4953.11	-1.56709	1.35536e-08	1.55209e-07	hypothetical protein	NA
GKD17_06790	6268.64	-0.574137	0.00592588	0.018866	dihydroxy-acid dehydratase	NA
GKD17_06795	4066.86	-0.475953	0.00659275	0.0204548	biosynthetic-type acetolactate synthase large subunit	NA
GKD17_06800	666.39	-0.26527	0.162191	0.275989	acetolactate synthase small subunit	NA
GKD17_06805	1417.52	-0.21541	0.275068	0.410376	acyl-[acyl-carrier-protein] thioesterase	NA
GKD17_06810	4992.83	0.344834	0.079542	0.15713	ketol-acid reductoisomerase	NA
GKD17_06815	1078.53	-0.0506464	0.730553	0.81946	energy transducer TonB	NA
GKD17_06820	570.589	-0.310971	0.0639905	0.13265	sodium ion-translocating decarboxylase subunit beta	NA
GKD17_06825	16.0323	-2.68022	0.00214423	0.00766606	LapA family protein	NA
GKD17_06830	2023.09	0.114956	0.474319	0.613729	peptidylprolyl isomerase	NA
GKD17_06835	169.032	0.0400254	0.912538	0.951043	DUF21 domain-containing protein	NA
GKD17_06840	1180.62	0.534121	0.0705405	0.142934	LPS export ABC transporter periplasmic protein LptC	NA
GKD17_06845	1938.03	0.57133	0.0120963	0.033936	hypothetical protein	NA
GKD17_06850	982.892	0.714062	0.00167931	0.00621557	hypothetical protein	NA
GKD17_06855	173.969	0.956432	0.00849439	0.0253157	type III pantothenate kinase	NA
GKD17_06860	466.751	0.0802156	0.69313	0.79182	DUF4105 domain-containing protein	NA
GKD17_06865	2079.07	0.620237	3.87866e-05	0.000229381	alkaline phosphatase family protein	NA
GKD17_06870	8303.99	0.594001	2.70469e-05	0.000165121	preprotein translocase subunit SecA	NA
GKD17_06875	673.965	0.777696	9.07272e-07	7.84572e-06	hypothetical protein	NA
GKD17_06880	1060.92	0.142865	0.376182	0.517695	hypothetical protein	NA
GKD17_06885	2290.82	-0.146212	0.354229	0.495239	hypothetical protein	NA
GKD17_06890	422.869	-0.567128	0.030979	0.0736287	sigma-70 family RNA polymerase sigma factor	NA
GKD17_06895	229.721	1.01398	1.94659e-05	0.000123841	hypothetical protein	NA
GKD17_06900	2292.34	-0.155275	0.386486	0.528794	valine--tRNA ligase	NA
GKD17_06905	412.331	0.432468	0.0496661	0.108742	nucleoside triphosphate pyrophosphohydrolase	NA
GKD17_06910	360.525	0.364968	0.136884	0.241949	RagB/SusD family nutrient uptake outer membrane protein	NA
GKD17_06915	480.802	2.72549	2.66904e-17	9.25347e-16	SusC/RagA family TonB-linked outer membrane protein	NA
GKD17_06920	438.335	1.73347	2.33813e-18	9.60412e-17	hypothetical protein	NA
GKD17_06925	137.157	1.33463	9.14614e-06	6.3187e-05	hypothetical protein	NA
GKD17_06930	99.4593	0.898403	0.0285311	0.0689821	sigma-70 family RNA polymerase sigma factor	NA
GKD17_06935	429.085	0.216388	0.446238	0.586347	ribonuclease Z	NA
GKD17_06940	2299.34	1.06167	0.000162912	0.000820861	cold shock domain-containing protein	NA
GKD17_06945	7392.12	0.469751	0.00278378	0.00970469	30S ribosomal protein S1	NA
GKD17_06950	314.969	-0.0366026	0.864886	0.918866	DUF541 domain-containing protein	NA
GKD17_06955	123.438	-0.10185	0.729247	0.818724	N-acetylmuramic acid 6-phosphate etherase	NA
GKD17_06960	391.61	0.429706	0.0335489	0.0785998	ATPase	NA
GKD17_06965	91.7853	0.0423067	0.918657	0.954113	pectate lyase	NA
GKD17_06970	19.5314	0.0947408	0.870987	0.922255	response regulator	NA
GKD17_06975	34.1352	0.072047	0.895711	0.938163	histidine kinase	NA
GKD17_06980	46.6669	0.688274	0.150589	0.261043	outer membrane beta-barrel protein	NA
GKD17_06985	54.8225	0.800204	0.0547797	0.117221	DUF4136 domain-containing protein	NA
GKD17_06990	64.7392	1.30925	0.000172589	0.000859305	NA	NA
GKD17_06995	21.4951	-0.83676	0.257801	0.390944	tyrosine-type recombinase/integrase	NA
GKD17_07000	10.3884	0.126994	0.893528	0.936396	NA	NA
GKD17_07005	10.6284	-0.70193	0.397604	0.540484	hypothetical protein	NA
GKD17_07010	232.354	-0.205701	0.419538	0.56221	N-acetyltransferase	NA
GKD17_07015	122.656	-1.40745	0.000152263	0.00077235	NA	NA
GKD17_07020	8.69376	-3.91223	0.00310129	0.0106447	hypothetical protein	NA
GKD17_07025	17.0118	-1.51263	0.017226	0.0456182	sigma-70 family RNA polymerase sigma factor	NA
GKD17_07030	25.4434	-1.65572	0.0175366	0.0462785	hypothetical protein	NA
GKD17_07035	4.4708	-1.75593	0.334345	0.476608	hypothetical protein	NA
GKD17_07040	32.2964	-0.0260508	0.966168	0.98413	helix-turn-helix domain-containing protein	NA
GKD17_07045	19.6363	-0.694269	0.516393	0.646175	helix-turn-helix domain-containing protein	NA
GKD17_07050	56.0871	0.0449736	0.942802	0.971333	DUF3408 domain-containing protein	NA
GKD17_07055	10.794	-1.59939	0.0508516	0.110505	plasmid mobilization relaxosome protein MobC	NA
GKD17_07060	43.6881	-2.4893	1.85501e-07	1.80672e-06	relaxase/mobilization nuclease domain-containing protein	NA
GKD17_07065	6.60028	-3.72978	0.00925149	0.0272282	hypothetical protein	NA
GKD17_07070	0	NA	NA	NA	integrase	NA
GKD17_07075	0	NA	NA	NA	helix-turn-helix domain-containing protein	NA
GKD17_07080	0	NA	NA	NA	beta-propeller fold lactonase family protein	NA
GKD17_07085	0	NA	NA	NA	carboxymuconolactone decarboxylase	NA
GKD17_07090	124.576	1.28366	0.0018144	0.00661199	hypothetical protein	NA
GKD17_07095	1778.33	-0.44217	0.0100266	0.0290349	SusC/RagA family TonB-linked outer membrane protein	NA
GKD17_07100	896.891	-1.32029	8.70147e-10	1.16606e-08	RagB/SusD family nutrient uptake outer membrane protein	NA
GKD17_07105	206.83	-1.24249	3.11553e-06	2.44265e-05	cyclic nucleotide-binding domain-containing protein	NA
GKD17_07110	0	NA	NA	NA	hypothetical protein	NA
GKD17_07115	0	NA	NA	NA	hypothetical protein	NA
GKD17_07120	0	NA	NA	NA	Abi family protein	NA
GKD17_07125	181.192	-1.1802	5.11586e-05	0.000292479	mobilization protein	NA
GKD17_07130	0.851675	0	1	1	hypothetical protein	NA
GKD17_07135	2.15669	0.430542	0.869948	0.922169	NA	NA
GKD17_07140	0	NA	NA	NA	DUF296 domain-containing protein	NA
GKD17_07145	0	NA	NA	NA	twin-arginine translocation signal domain-containing protein	NA
GKD17_07150	0	NA	NA	NA	alpha/beta fold hydrolase	NA
GKD17_07155	0	NA	NA	NA	flavodoxin	NA
GKD17_07160	0	NA	NA	NA	integrase	NA
GKD17_07165	0	NA	NA	NA	hypothetical protein	NA
GKD17_07170	41.6874	-1.14742	0.0404042	0.0917592	NA	NA
GKD17_07175	330.036	0.478647	0.0871234	0.169595	hypothetical protein	NA
GKD17_07180	34.1379	-2.16194	0.000354942	0.00161372	hypothetical protein	NA
GKD17_07185	33.9589	-2.18198	0.000596587	0.00255034	NA	NA
GKD17_07190	139.505	-1.07024	0.00173995	0.00638995	NAAT family transporter	NA
GKD17_07195	115.292	-1.7743	1.32146e-08	1.52249e-07	ferritin	NA
GKD17_07200	326.061	-0.892792	0.00192035	0.00693894	class I fructose-bisphosphate aldolase	NA
GKD17_07205	245.009	-0.958732	0.000147721	0.000754548	2%2C3-diphosphoglycerate-dependent phosphoglycerate mutase	NA
GKD17_07210	299.441	-1.35111	6.06154e-05	0.000337358	Hsp20 family protein	NA
GKD17_07215	114.982	-1.17366	0.000324704	0.00148554	sigma-70 family RNA polymerase sigma factor	NA
GKD17_07220	217.073	-1.08242	3.66677e-05	0.000218216	6-phosphofructokinase	NA
GKD17_07225	335.204	-1.23218	1.02336e-06	8.76931e-06	sodium:proton antiporter	NA
GKD17_07230	156.621	-1.08979	0.000902923	0.00366028	alpha-glucan family phosphorylase	GT35
GKD17_07235	91.8469	-1.6096	2.39046e-07	2.26974e-06	arginase family protein	NA
GKD17_07240	19.6295	-1.45019	0.00925861	0.0272282	methylglyoxal synthase	NA
GKD17_07245	0	NA	NA	NA	NA	NA
GKD17_07250	0	NA	NA	NA	helix-turn-helix domain-containing protein	NA
GKD17_07255	0	NA	NA	NA	hypothetical protein	NA
GKD17_07260	0	NA	NA	NA	IS5 family transposase	NA
GKD17_07265	0	NA	NA	NA	helix-turn-helix domain-containing protein	NA
GKD17_07270	0	NA	NA	NA	hypothetical protein	NA
GKD17_07275	73.4045	1.52735	0.000600053	0.00256226	NA	NA
GKD17_07280	636.499	2.72053	3.85527e-18	1.51761e-16	DUF4251 domain-containing protein	NA
GKD17_07285	90.3567	0.12547	0.682659	0.783656	MFS transporter	NA
GKD17_07290	183.8	-0.416099	0.186806	0.307331	SpoIID/LytB domain-containing protein	NA
GKD17_07295	344.155	-0.719447	0.00644761	0.0201267	DUF4922 domain-containing protein	GT2
GKD17_07300	602.055	-0.223573	0.219384	0.347252	23S rRNA (adenine(2503)-C(2))-methyltransferase RlmN	NA
GKD17_07305	1060.65	-0.220499	0.184242	0.304571	DUF4837 family protein	NA
GKD17_07310	1287.39	-0.0541074	0.763518	0.845644	4-hydroxythreonine-4-phosphate dehydrogenase PdxA	NA
GKD17_07315	356.421	0.243238	0.327652	0.468481	NTP transferase domain-containing protein	NA
GKD17_07320	298.085	-0.0127356	0.960734	0.982575	hypothetical protein	NA
GKD17_07325	206.691	-0.129628	0.595138	0.711718	CDP-alcohol phosphatidyltransferase family protein	NA
GKD17_07330	130.754	-0.40248	0.289522	0.426259	UPF0104 family protein	NA
GKD17_07335	142.069	-0.631619	0.0849905	0.166242	HAD-IA family hydrolase	NA
GKD17_07340	226.813	-1.03473	5.14913e-06	3.8154e-05	MFS transporter	NA
GKD17_07345	461.265	0.185714	0.440123	0.580532	ribokinase	NA
GKD17_07350	1501.2	0.737251	1.42903e-06	1.1974e-05	inositol-3-phosphate synthase	NA
GKD17_07355	914.725	-0.121466	0.396933	0.539766	sigma-54-dependent Fis family transcriptional regulator	NA
GKD17_07360	311.502	-0.237773	0.23876	0.369785	hypothetical protein	NA
GKD17_07365	271.786	-0.0137233	0.952408	0.976173	tetratricopeptide repeat protein	NA
GKD17_07370	1039.58	0.316458	0.073566	0.14764	preprotein translocase subunit SecG	NA
GKD17_07375	485.64	-0.044522	0.79447	0.868219	exodeoxyribonuclease III	NA
GKD17_07380	115.343	-1.40425	1.51068e-05	9.87695e-05	6-bladed beta-propeller	NA
GKD17_07385	377.018	-1.03261	0.00086321	0.00352275	hypothetical protein	NA
GKD17_07390	517.638	0.653124	0.0288734	0.0695871	pirin family protein	NA
GKD17_07395	111.037	-3.22803	6.31951e-17	2.07665e-15	hypothetical protein	NA
GKD17_07400	309.012	0.400916	0.074122	0.148362	NA	NA
GKD17_07405	182.608	0.767892	0.0115107	0.0325347	NA	NA
GKD17_07410	297.215	-0.444189	0.0421904	0.0949034	6%2C7-dimethyl-8-ribityllumazine synthase	NA
GKD17_07415	1476.44	0.461692	0.00300608	0.010365	tetratricopeptide repeat protein	NA
GKD17_07420	334.69	-0.210643	0.322929	0.463482	NA	NA
GKD17_07425	120.928	-0.280298	0.302925	0.441138	DUF721 domain-containing protein	NA
GKD17_07430	322.113	-0.197368	0.344367	0.485583	5-formyltetrahydrofolate cyclo-ligase	NA
GKD17_07435	632.481	0.428147	0.0577768	0.122573	PDZ domain-containing protein	NA
GKD17_07440	228.019	0.458335	0.054063	0.11595	CMP deaminase	NA
GKD17_07445	308.551	0.33995	0.231445	0.360367	DUF4847 domain-containing protein	NA
GKD17_07450	1666.64	0.641606	1.94482e-05	0.000123841	peptidase M3	NA
GKD17_07455	580.405	1.61727	4.30606e-11	6.83723e-10	helix-turn-helix domain-containing protein	NA
GKD17_07460	196.604	0.0257564	0.914602	0.952144	MarC family protein	NA
GKD17_07465	231.471	-0.13096	0.625285	0.73586	FAD:protein FMN transferase	NA
GKD17_07470	44.8369	0.176204	0.692487	0.791803	manganese efflux pump	NA
GKD17_07475	104.262	-0.34287	0.229632	0.357846	hypothetical protein	NA
GKD17_07480	105.868	0.0752776	0.835425	0.897915	hypothetical protein	NA
GKD17_07485	283.286	0.329037	0.274532	0.409738	glycosyltransferase	GT2
GKD17_07490	134.368	-0.215456	0.561946	0.683267	DUF4199 family protein	NA
GKD17_07495	787.195	0.0749909	0.793	0.867114	NA	NA
GKD17_07500	5019.2	-1.29776	2.76485e-13	5.97049e-12	DEAD/DEAH box helicase	NA
GKD17_07505	2144.49	-1.25747	4.60039e-10	6.36809e-09	NA	NA
GKD17_07510	5088.34	1.87019	2.10771e-10	3.06347e-09	phosphopyruvate hydratase	NA
GKD17_07515	68.9615	-2.92146	4.39292e-12	8.17775e-11	glycoside hydrolase family 95 protein	GH95
GKD17_07520	61.4896	-1.43426	0.00121041	0.00468663	glycosyl hydrolase family 88	GH105
GKD17_07525	46.9648	-2.42681	2.21234e-05	0.000137698	DUF4038 domain-containing protein	GH140
GKD17_07530	142.549	-1.17346	1.60577e-05	0.000104265	Bacterial alpha-L-rhamnosidase	GH78,GH33
GKD17_07535	27.4013	-1.9247	0.0154235	0.0416919	glycoside hydrolase family 127 protein	GH127
GKD17_07540	21.9556	-0.921619	0.139558	0.245526	right-handed parallel beta-helix repeat-containing protein	GH141
GKD17_07545	194.585	0.647138	0.0300644	0.0719526	Bacterial alpha-L-rhamnosidase	GH78
GKD17_07550	33.6469	-1.18914	0.0606999	0.127356	hypothetical protein	NA
GKD17_07555	84.4302	-1.30134	0.0295034	0.0708344	NTP transferase domain-containing protein	NA
GKD17_07560	79.6936	-1.52461	0.0145626	0.0397342	NAD-dependent epimerase/dehydratase family protein	NA
GKD17_07565	109.612	-1.12249	0.0395834	0.0904387	GDP-mannose 4%2C6-dehydratase	NA
GKD17_07570	172.547	-1.21803	0.113934	0.209822	carboxypeptidase regulatory-like domain-containing protein	NA
GKD17_07575	68.1013	-1.22314	0.0321279	0.0759296	hypothetical protein	NA
GKD17_07580	51.9501	-0.370464	0.484903	0.61962	hypothetical protein	NA
GKD17_07585	41.2585	-0.486922	0.423412	0.565797	glycosyltransferase	GT2
GKD17_07590	0	NA	NA	NA	glycosyl transferase family 28	GT1
GKD17_07595	0	NA	NA	NA	hypothetical protein	GT1
GKD17_07600	0	NA	NA	NA	putative colanic acid biosynthesis acetyltransferase	NA
GKD17_07605	0	NA	NA	NA	glycosyltransferase	GT4
GKD17_07610	0	NA	NA	NA	polysaccharide pyruvyl transferase family protein	NA
GKD17_07615	0	NA	NA	NA	4Fe-4S dicluster domain-containing protein	NA
GKD17_07620	0	NA	NA	NA	glycosyltransferase	GT4
GKD17_07625	0	NA	NA	NA	hypothetical protein	NA
GKD17_07630	0	NA	NA	NA	glycosyltransferase	GT4
GKD17_07635	0	NA	NA	NA	hypothetical protein	NA
GKD17_07640	68.8959	-1.59584	0.0020439	0.0073421	UpxY family transcription antiterminator	NA
GKD17_07645	2.83209	0.545291	0.777651	0.855779	hypothetical protein	NA
GKD17_07650	62.2521	-0.218167	0.637711	0.747297	DUF3987 domain-containing protein	NA
GKD17_07655	8.3556	0.854446	0.409081	0.553156	DUF4248 domain-containing protein	NA
GKD17_07660	3.87952	-0.195487	0.913938	0.951714	DNA-binding protein	NA
GKD17_07665	0.526121	0	1	1	smalltalk protein	NA
GKD17_07670	4.13892	-5.09823	0.00668299	0.020667	N-acetylmuramoyl-L-alanine amidase	NA
GKD17_07675	108.235	-0.69293	0.253248	0.385275	polysaccharide biosynthesis tyrosine autokinase	NA
GKD17_07680	53.0681	-0.905856	0.0707085	0.143198	polysaccharide export protein	NA
GKD17_07685	38.962	-0.267785	0.715643	0.807771	undecaprenyl-phosphate glucose phosphotransferase	NA
GKD17_07690	76.3708	-1.4745	0.000201834	0.000987995	tyrosine-type recombinase/integrase	NA
GKD17_07695	80.764	-1.72126	0.00109392	0.00429752	hypothetical protein	NA
GKD17_07700	54.7565	-2.16132	0.000950501	0.00383213	hypothetical protein	NA
GKD17_07705	18.7429	-2.69121	0.000360795	0.00163483	DUF3868 domain-containing protein	NA
GKD17_07710	7.25051	-1.40066	0.175926	0.295085	DUF3575 domain-containing protein	NA
GKD17_07715	26.7501	-1.74905	0.0222734	0.0560022	DUF3868 domain-containing protein	NA
GKD17_07720	12.536	-2.3042	0.0113932	0.0322901	DUF3575 domain-containing protein	NA
GKD17_07725	480.733	0.583049	0.0637632	0.132396	tyrosine-type recombinase/integrase	NA
GKD17_07730	176.694	-1.30308	1.34902e-08	1.54953e-07	hypothetical protein	GH138
GKD17_07735	75.9256	-0.216882	0.58409	0.70139	NA	NA
GKD17_07740	210.555	0.0339479	0.878956	0.926601	helix-turn-helix domain-containing protein	NA
GKD17_07745	4823.47	-0.0218347	0.860541	0.914763	beta-galactosidase	GH137,GH2,CBM57
GKD17_07750	923.309	-0.195783	0.259125	0.392164	AAA family ATPase	NA
GKD17_07755	686.511	0.00749638	0.968829	0.985254	hypothetical protein	NA
GKD17_07760	2188.43	-0.513995	0.000999441	0.00400002	transporter	NA
GKD17_07765	726.272	0.482823	0.0347624	0.0811911	SusC/RagA family TonB-linked outer membrane protein	NA
GKD17_07770	414.208	1.28472	5.0785e-13	1.06877e-11	RagB/SusD family nutrient uptake outer membrane protein	NA
GKD17_07775	2409.15	-0.119433	0.623041	0.733709	SusC/RagA family TonB-linked outer membrane protein	NA
GKD17_07780	2002.37	0.286679	0.338748	0.480529	RagB/SusD family nutrient uptake outer membrane protein	NA
GKD17_07785	82.4549	-0.79742	0.0714581	0.144329	DUF4981 domain-containing protein	GH2
GKD17_07790	80.5817	-0.666619	0.188291	0.309303	glycoside hydrolase family 2	GH2
GKD17_07795	1594.15	0.809721	4.79373e-07	4.33386e-06	DNA-binding protein	GH106
GKD17_07800	866.61	0.301959	0.190118	0.31102	sialate O-acetylesterase	NA
GKD17_07805	1142.8	0.400929	0.0102376	0.0295778	hypothetical protein	GH139
GKD17_07810	1320.75	3.14433	3.06873e-33	5.52225e-31	linear amide C-N hydrolase	NA
GKD17_07815	145.919	0.324286	0.290015	0.426281	NA	NA
GKD17_07820	0	NA	NA	NA	DDE transposase	NA
GKD17_07825	0	NA	NA	NA	hypothetical protein	NA
GKD17_07830	90.9926	-1.99206	3.27592e-06	2.54727e-05	sugar transferase	NA
GKD17_07835	70.3995	-2.56632	7.32174e-11	1.13864e-09	acetyltransferase	NA
GKD17_07840	81.8475	-1.52407	0.000165143	0.000829976	glycosyltransferase	GT4
GKD17_07845	38.9159	-1.24479	0.00465673	0.0153424	YdcF family protein	NA
GKD17_07850	25.0672	-1.1724	0.0686875	0.140384	hypothetical protein	NA
GKD17_07855	8.17809	-2.53811	0.0291621	0.0701041	NA	NA
GKD17_07860	45.9415	-0.0167428	0.972546	0.987971	EpsG family protein	NA
GKD17_07865	39.4096	-0.460642	0.356778	0.497882	glycosyltransferase	GT2
GKD17_07870	56.5883	-0.64339	0.15489	0.266666	glycosyltransferase	GT4
GKD17_07875	55.6338	-0.424569	0.271909	0.406626	glycosyltransferase	GT2
GKD17_07880	28.9999	-0.692059	0.226245	0.354724	glycosyltransferase	GT2
GKD17_07885	57.1384	-0.0846994	0.84366	0.903938	glycosyltransferase	GT4
GKD17_07890	24.1585	-0.0163961	0.973585	0.988761	hypothetical protein	GT32
GKD17_07895	57.2763	-0.459116	0.299317	0.436725	glycosyltransferase	GT4
GKD17_07900	74.5279	-0.104666	0.756193	0.840239	hypothetical protein	NA
GKD17_07905	0	NA	NA	NA	acyltransferase family protein	NA
GKD17_07910	0	NA	NA	NA	glycosyltransferase	GT2
GKD17_07915	0	NA	NA	NA	glycosyltransferase	GT2
GKD17_07920	0	NA	NA	NA	glycosyltransferase	GT4
GKD17_07925	0	NA	NA	NA	glycosyltransferase	GT2
GKD17_07930	0	NA	NA	NA	hypothetical protein	NA
GKD17_07935	0	NA	NA	NA	hypothetical protein	NA
GKD17_07940	0	NA	NA	NA	glycosyltransferase	GT4
GKD17_07945	0	NA	NA	NA	glycosyltransferase	GT2
GKD17_07950	0	NA	NA	NA	polysaccharide pyruvyl transferase family protein	NA
GKD17_07955	0	NA	NA	NA	4Fe-4S dicluster domain-containing protein	NA
GKD17_07960	61.9394	-0.617812	0.120296	0.218453	ATP-binding cassette domain-containing protein	NA
GKD17_07965	58.2506	-0.0504228	0.907572	0.947697	ABC transporter permease	NA
GKD17_07970	50.6603	-0.643324	0.140064	0.245958	hypothetical protein	NA
GKD17_07975	20.4256	0.440099	0.539642	0.665353	hypothetical protein	NA
GKD17_07980	156.831	-0.340415	0.337463	0.479246	polysaccharide biosynthesis tyrosine autokinase	NA
GKD17_07985	47.003	-0.551576	0.210489	0.336935	polysaccharide export protein	NA
GKD17_07990	150.025	-0.187292	0.561094	0.683064	ATP-binding cassette domain-containing protein	NA
GKD17_07995	84.0333	-0.280847	0.418878	0.56188	hypothetical protein	NA
GKD17_08000	16.0129	-0.612495	0.477518	0.615629	PqqD family peptide modification chaperone	NA
GKD17_08005	9.14099	0.667028	0.473988	0.613729	PqqD family peptide modification chaperone	NA
GKD17_08010	19.7993	-0.796568	0.289775	0.426259	hypothetical protein	NA
GKD17_08015	166.368	-0.408763	0.175065	0.293901	hypothetical protein	NA
GKD17_08020	87.4477	-0.531615	0.178831	0.298631	radical SAM protein	NA
GKD17_08025	113.967	-0.0886586	0.797494	0.870014	radical SAM protein	NA
GKD17_08030	60.6026	-0.330867	0.480411	0.617718	hypothetical protein	NA
GKD17_08035	48.5034	-1.37627	0.00839899	0.025083	hypothetical protein	NA
GKD17_08040	1128.29	0.0939583	0.723821	0.814315	aminotransferase class I/II-fold pyridoxal phosphate-dependent enzyme	NA
GKD17_08045	447.007	1.1213	1.66258e-05	0.000107034	OmpA family protein	NA
GKD17_08050	301.952	0.516578	0.0844372	0.165502	hypothetical protein	NA
GKD17_08055	264.256	0.633568	0.0358372	0.0831362	NAD-dependent epimerase/dehydratase family protein	NA
GKD17_08060	310.806	2.74118	6.35639e-13	1.31261e-11	UpxY family transcription antiterminator	NA
GKD17_08065	1036.84	-0.935529	0.00332457	0.0113492	tyrosine-type recombinase/integrase	NA
GKD17_08070	277.027	-0.603467	0.00176509	0.00646343	magnesium/cobalt transporter CorA	NA
GKD17_08075	156.771	-0.854683	0.00661091	0.0204944	winged helix-turn-helix transcriptional regulator	NA
GKD17_08080	386.07	-0.62993	0.00393182	0.013184	hypothetical protein	NA
GKD17_08085	56.2883	-2.84564	1.62482e-05	0.000105002	DedA family protein	NA
GKD17_08090	36.9267	-2.89296	1.70852e-07	1.67701e-06	DUF47 family protein	NA
GKD17_08095	94.9169	-1.97784	4.69413e-06	3.5127e-05	inorganic phosphate transporter	NA
GKD17_08100	1317.75	0.698125	0.0121789	0.0341426	hypothetical protein	NA
GKD17_08105	1040.8	-0.256123	0.266531	0.400008	TonB-dependent receptor	NA
GKD17_08110	159.737	-0.358497	0.261946	0.395166	DUF4625 domain-containing protein	NA
GKD17_08115	3738.35	1.79451	5.4122e-07	4.82375e-06	aminotransferase class I/II-fold pyridoxal phosphate-dependent enzyme	NA
GKD17_08120	1177.14	2.32677	4.20068e-15	1.11791e-13	L-lactate permease	NA
GKD17_08125	241.695	1.74514	1.0948e-10	1.65489e-09	DUF3037 domain-containing protein	NA
GKD17_08130	195.585	0.810854	0.0218781	0.0553395	aminotransferase class I and II	NA
GKD17_08135	831.96	0.806402	0.00587995	0.0187513	histone H1	NA
GKD17_08140	1206.05	0.203139	0.187942	0.308932	DUF5113 domain-containing protein	NA
GKD17_08145	358.14	0.180534	0.376868	0.51845	response regulator	NA
GKD17_08150	345.546	-0.0657827	0.714828	0.807305	transporter	NA
GKD17_08155	89.461	0.178016	0.670236	0.775183	NA	NA
GKD17_08160	530.237	-0.97258	0.000802417	0.0033068	hypothetical protein	NA
GKD17_08165	485.452	-1.56771	2.92335e-09	3.69476e-08	hypothetical protein	NA
GKD17_08170	1495.39	-3.07446	1.44808e-19	7.20037e-18	glycoside hydrolase family 28 protein	GH28
GKD17_08175	2078.41	-2.26565	2.54714e-35	5.66214e-33	mechanosensitive ion channel	NA
GKD17_08180	756.589	-0.624176	0.000684734	0.00287512	AMP-binding protein	NA
GKD17_08185	219.86	-0.789333	0.00225307	0.0080324	cupin domain-containing protein	NA
GKD17_08190	1674.94	-0.102302	0.526611	0.654435	riboflavin synthase	NA
GKD17_08195	1795.98	-0.126246	0.575756	0.694617	YihY family inner membrane protein	NA
GKD17_08200	78474.9	0.707102	0.00474199	0.0155691	RNase P RNA component class A	NA
GKD17_08205	256.353	0.978504	0.00252222	0.00887472	hypothetical protein	NA
GKD17_08210	508.647	2.12309	1.51525e-12	3.0297e-11	hypothetical protein	NA
GKD17_08215	1108.88	1.49298	3.9345e-09	4.9397e-08	DnaJ domain-containing protein	NA
GKD17_08220	1898.94	-1.25718	2.92103e-12	5.54703e-11	two-component sensor histidine kinase	NA
GKD17_08225	1723.29	-1.38769	1.02501e-10	1.56767e-09	bifunctional metallophosphatase/5'-nucleotidase	NA
GKD17_08230	519.003	-0.782954	0.000699134	0.00293233	hypothetical protein	NA
GKD17_08235	1471.32	-1.25337	4.05662e-12	7.5891e-11	TonB-dependent receptor	NA
GKD17_08240	1070.99	-0.825639	1.62599e-06	1.33579e-05	KamA family protein	NA
GKD17_08245	174.987	-0.821949	0.00667052	0.0206622	six-hairpin glycosidase	GH143,GH142
GKD17_08250	86.2128	-0.45227	0.115344	0.211661	Bacterial alpha-L-rhamnosidase	GH78
GKD17_08255	63.0053	-0.594473	0.129005	0.231158	glycoside hydrolase family 28 protein	GH28
GKD17_08260	74.0391	-0.410413	0.294637	0.43173	hypothetical protein	CE19
GKD17_08265	464.891	-0.287128	0.188981	0.309831	response regulator	NA
GKD17_08270	68.1809	0.131613	0.722936	0.814057	helix-turn-helix domain-containing protein	NA
GKD17_08275	77.0315	-0.216343	0.604922	0.719773	DUF417 family protein	NA
GKD17_08280	22954.5	1.77748	6.65887e-17	2.1693e-15	Do family serine endopeptidase	NA
GKD17_08285	7514.3	1.21548	5.66346e-17	1.91091e-15	sigma-70 family RNA polymerase sigma factor	NA
GKD17_08290	210.848	-0.30661	0.202999	0.327695	hypothetical protein	NA
GKD17_08295	1920.57	0.190186	0.158369	0.270682	clostripain	NA
GKD17_08300	416.616	-0.00974752	0.966682	0.98413	hypothetical protein	NA
GKD17_08305	1261.22	0.696328	0.00320755	0.0109695	divalent metal cation transporter	NA
GKD17_08310	919.037	-0.342975	0.0670452	0.137698	potassium/proton antiporter	NA
GKD17_08315	474.106	0.00150768	0.992899	1	MATE family efflux transporter	NA
GKD17_08320	671.138	1.73471	2.86295e-07	2.69803e-06	HAD-IA family hydrolase	NA
GKD17_08325	1882.6	-0.0959476	0.561598	0.683064	3-methyl-2-oxobutanoate hydroxymethyltransferase	NA
GKD17_08330	1920.36	-0.952672	1.74273e-11	2.97999e-10	MFS transporter	NA
GKD17_08335	2241.69	-1.41528	5.62038e-12	1.03607e-10	energy-dependent translational throttle protein EttA	NA
GKD17_08340	1236.15	-1.60719	1.8225e-20	1.05957e-18	TonB-dependent receptor	NA
GKD17_08345	28.7436	-0.416601	0.456667	0.597348	NA	NA
GKD17_08350	0	NA	NA	NA	bstEII	NA
GKD17_08355	0	NA	NA	NA	site-specific DNA-methyltransferase	NA
GKD17_08360	21.2995	-0.0228553	0.96824	0.98492	hypothetical protein	NA
GKD17_08365	52.222	-0.9106	0.0404616	0.0918345	N-acetylmuramoyl-L-alanine amidase	NA
GKD17_08370	4.43241	-1.71685	0.240962	0.372737	smalltalk protein	NA
GKD17_08375	16.235	-2.32345	0.00515895	0.0167058	DNA-binding protein	NA
GKD17_08380	18.2723	-0.223755	0.704023	0.800867	DUF4248 domain-containing protein	NA
GKD17_08385	82.9097	-1.45164	0.00109886	0.00431216	DUF3987 domain-containing protein	NA
GKD17_08390	6.82769	-0.470265	0.735077	0.823068	hypothetical protein	NA
GKD17_08395	15.7407	-0.882011	0.254327	0.386606	hypothetical protein	NA
GKD17_08400	3287.8	-0.380534	0.0221048	0.0558384	TonB-dependent receptor plug domain-containing protein	NA
GKD17_08405	2061.44	-0.649726	5.76858e-05	0.000324397	DUF5017 domain-containing protein	NA
GKD17_08410	2376.02	0.936902	8.56648e-08	8.8209e-07	Rpn family recombination-promoting nuclease/putative transposase	NA
GKD17_08415	10507.2	0.459304	0.000458132	0.00202253	30S ribosomal protein S16	NA
GKD17_08420	844.111	0.349191	0.10633	0.198921	ferritin	NA
GKD17_08425	465.823	-0.541684	0.0133717	0.0369655	prolyl oligopeptidase family serine peptidase	NA
GKD17_08430	1227.07	-0.774857	1.22764e-05	8.25489e-05	oligopeptide transporter%2C OPT family	NA
GKD17_08435	77.7966	0.0901875	0.836838	0.898922	hypothetical protein	NA
GKD17_08440	140.527	0.365399	0.246167	0.378862	metallophosphoesterase	NA
GKD17_08445	1319.62	1.48688	9.51858e-11	1.46222e-09	DUF1573 domain-containing protein	NA
GKD17_08450	142.534	0.279552	0.364814	0.505735	diacylglycerol kinase family protein	NA
GKD17_08455	918.293	0.105573	0.524716	0.653129	RelA/SpoT family protein	NA
GKD17_08460	1492.75	1.00113	4.72401e-06	3.52807e-05	DUF4301 family protein	NA
GKD17_08465	593.97	0.653707	0.00290223	0.0100619	N-glycanase	NA
GKD17_08470	154.21	0.277874	0.393801	0.536085	DNA alkylation repair protein	NA
GKD17_08475	89.1808	0.57483	0.0527492	0.113661	GNAT family N-acetyltransferase	NA
GKD17_08480	55.3666	1.64071	0.00191929	0.00693894	PadR family transcriptional regulator	NA
GKD17_08485	2573.53	1.48949	8.6851e-11	1.34512e-09	PspC domain-containing protein	NA
GKD17_08490	1477.34	0.711848	9.17348e-07	7.91475e-06	formate-dependent phosphoribosylglycinamide formyltransferase	NA
GKD17_08495	37.2954	-0.635794	0.303171	0.441156	cytochrome C biogenesis protein	NA
GKD17_08500	13.0776	-1.48517	0.0872964	0.169785	hypothetical protein	NA
GKD17_08505	2.70893	1.53112	0.477446	0.615629	hypothetical protein	NA
GKD17_08510	10.6614	-1.19492	0.212538	0.339181	peptidase M75	NA
GKD17_08515	10.1817	-1.34782	0.214838	0.341842	hypothetical protein	NA
GKD17_08520	21.9973	0.11501	0.872813	0.923135	rhomboid family intramembrane serine protease	NA
GKD17_08525	2913.54	1.38995	1.44231e-14	3.56241e-13	4-alpha-glucanotransferase	GH133
GKD17_08530	1390.3	1.6818	1.95143e-21	1.18943e-19	glycosyltransferase	GT4
GKD17_08535	2198.85	1.5918	3.33374e-14	7.87388e-13	alpha-amylase	GH57
GKD17_08540	586.45	0.88407	9.22194e-05	0.000493622	hypothetical protein	NA
GKD17_08545	86.6167	-0.300455	0.371924	0.513707	biotin synthase BioB	NA
GKD17_08550	119.184	-0.42561	0.291124	0.427411	adenosylmethionine--8-amino-7-oxononanoate transaminase	NA
GKD17_08555	81.7027	-0.492382	0.130855	0.233898	aminotransferase class I/II-fold pyridoxal phosphate-dependent enzyme	NA
GKD17_08560	38.1964	-0.538088	0.278897	0.414289	DUF452 family protein	NA
GKD17_08565	28.7546	-1.12748	0.0172757	0.0457177	malonyl-ACP O-methyltransferase BioC	NA
GKD17_08570	35.2837	-1.49798	0.011415	0.0323127	ATP-dependent dethiobiotin synthetase BioD	NA
GKD17_08575	812.625	-3.08542	1.18334e-14	2.96148e-13	glutamine synthetase type III	NA
GKD17_08580	786.335	-3.27042	3.47425e-26	2.79344e-24	ammonium transporter	NA
GKD17_08585	107.323	-2.85721	1.10355e-09	1.45815e-08	transcriptional regulator	NA
GKD17_08590	425.941	-2.99307	4.52519e-24	3.22654e-22	hypothetical protein	NA
GKD17_08595	629.362	-2.88308	1.4466e-24	1.0719e-22	LL-diaminopimelate aminotransferase	NA
GKD17_08600	278.102	-2.71506	9.61872e-26	7.41819e-24	diaminopimelate epimerase	NA
GKD17_08605	1719.9	-0.558144	0.00481207	0.0157444	ATP-binding cassette domain-containing protein	NA
GKD17_08610	340.967	-0.906441	5.76281e-05	0.000324397	dihydrodipicolinate synthase family protein	NA
GKD17_08615	354.072	-1.19327	2.12314e-09	2.72903e-08	sodium/solute symporter	NA
GKD17_08620	313.937	0.637102	0.00033884	0.00154647	nitronate monooxygenase	NA
GKD17_08625	801.168	0.0994888	0.560449	0.682661	anaerobic C4-dicarboxylate transporter	NA
GKD17_08630	1066.44	0.551691	0.0142334	0.0390334	L-asparaginase 2	NA
GKD17_08635	1127.88	0.544839	0.0158085	0.0425197	hypothetical protein	NA
GKD17_08640	288.053	0.220632	0.246225	0.378862	antitoxin	NA
GKD17_08645	352.948	-0.0785261	0.686714	0.786392	nucleotidyltransferase domain-containing protein	NA
GKD17_08650	569.471	0.110172	0.550043	0.673344	cation:dicarboxylase symporter family transporter	NA
GKD17_08655	1444.11	1.60754	3.47716e-08	3.81982e-07	decarboxylating NADP(+)-dependent phosphogluconate dehydrogenase	NA
GKD17_08660	920.669	-0.083261	0.710744	0.804885	glucose-6-phosphate dehydrogenase	NA
GKD17_08665	616.922	-0.520261	0.0513395	0.111309	6-phosphogluconolactonase	NA
GKD17_08670	690.496	2.02813	8.02455e-08	8.35393e-07	cytochrome d ubiquinol oxidase subunit II	NA
GKD17_08675	872.445	1.83033	1.06566e-10	1.61732e-09	cytochrome ubiquinol oxidase subunit I	NA
GKD17_08680	96.8218	1.07182	0.00659103	0.0204548	DUF4492 domain-containing protein	NA
GKD17_08685	4.24426	-1.8168	0.251295	0.38323	TolC family protein	NA
GKD17_08690	6.15443	-2.99793	0.0453734	0.100862	efflux RND transporter periplasmic adaptor subunit	NA
GKD17_08695	3.93433	-3.77083	0.0783187	0.155445	ATP-binding cassette domain-containing protein	NA
GKD17_08700	9.73478	-0.458702	0.679806	0.781322	FtsX-like permease family protein	NA
GKD17_08705	97.4022	0.0659659	0.837084	0.898931	histidine kinase	NA
GKD17_08710	92.6848	0.793406	0.0287321	0.0693792	response regulator	NA
GKD17_08715	221.568	2.23247	6.82023e-10	9.30456e-09	tryptophan-rich sensory protein	NA
GKD17_08720	194.055	1.53811	1.24926e-05	8.3705e-05	hemerythrin domain-containing protein	NA
GKD17_08725	97.842	1.33913	0.000317291	0.00146047	DNA-binding response regulator	NA
GKD17_08730	520.418	1.7376	5.09074e-13	1.06877e-11	(Fe-S)-binding protein	NA
GKD17_08735	970.564	1.28104	8.57817e-15	2.19033e-13	4Fe-4S dicluster domain-containing protein	NA
GKD17_08740	1131.46	0.916838	1.10971e-11	1.92367e-10	hypothetical protein	NA
GKD17_08745	700.264	-0.548412	0.0134221	0.0370505	hypothetical protein	NA
GKD17_08750	136.088	-1.29918	4.11522e-07	3.76547e-06	pyruvate formate lyase-activating protein	NA
GKD17_08755	1746.27	-0.864675	1.5947e-07	1.57758e-06	formate C-acetyltransferase	NA
GKD17_08760	634.552	0.0797793	0.830605	0.894515	NA	NA
GKD17_08765	0	NA	NA	NA	hypothetical protein	NA
GKD17_08770	0	NA	NA	NA	DDE transposase	NA
GKD17_08775	1487.94	0.602155	0.126153	0.227016	NA	NA
GKD17_08780	15.0028	-1.74735	0.00942027	0.0275322	hypothetical protein	NA
GKD17_08785	334.369	0.20213	0.560118	0.682582	glycosyltransferase	NA
GKD17_08790	884.81	-2.00236	4.96671e-19	2.34615e-17	pyridoxamine 5'-phosphate oxidase	NA
GKD17_08795	481.704	0.478584	0.164237	0.278945	NA	NA
GKD17_08800	726.533	-0.32056	0.123694	0.223335	ferrous iron transport protein B	NA
GKD17_08805	470.91	-0.496499	0.0107176	0.0305904	tRNA lysidine(34) synthetase TilS	NA
GKD17_08810	618.429	-0.529071	0.00535863	0.0172637	tetratricopeptide repeat protein	NA
GKD17_08815	150.76	-0.283013	0.382827	0.52531	23S rRNA (guanosine(2251)-2'-O)-methyltransferase RlmB	NA
GKD17_08820	453.928	-0.61482	0.0186805	0.0486181	DNA repair protein RecN	NA
GKD17_08825	767.829	0.188083	0.400085	0.54288	bifunctional phosphopantothenoylcysteine decarboxylase/phosphopantothenate--cysteine ligase CoaBC	NA
GKD17_08830	975.363	0.350866	0.00913202	0.0269609	3'-5' exonuclease	NA
GKD17_08835	970.141	0.144492	0.341191	0.482906	DNA polymerase III subunit beta	NA
GKD17_08840	666.184	0.631845	0.000983253	0.00394869	DUF3127 domain-containing protein	NA
GKD17_08845	5.74874	0.472703	0.70295	0.800135	NA	NA
GKD17_08850	0	NA	NA	NA	hypothetical protein	NA
GKD17_08855	292.079	0.479148	0.0853468	0.166852	DUF4270 family protein	NA
GKD17_08860	2001.38	0.247185	0.127512	0.228915	glycogen synthase	GT5
GKD17_08865	525.208	-0.161415	0.343407	0.485583	pantoate--beta-alanine ligase	NA
GKD17_08870	649.892	-0.217548	0.315567	0.455686	aspartate 1-decarboxylase	NA
GKD17_08875	843.978	-1.31829	3.92036e-15	1.05822e-13	fructose-bisphosphatase class III	NA
GKD17_08880	783.505	-0.648092	0.000213783	0.00103975	putative transporter	NA
GKD17_08885	116.441	-1.29236	6.45385e-05	0.000357088	NAD(+) diphosphatase	NA
GKD17_08890	219.591	-0.965585	1.35501e-05	8.99238e-05	S1 RNA-binding domain-containing protein	NA
GKD17_08895	18.3108	-0.81031	0.472099	0.612028	glycoside hydrolase family 2	GH2
GKD17_08900	912.669	0.560958	0.000680019	0.00286488	response regulator	NA
GKD17_08905	8.98377	-1.11055	0.161625	0.275374	TIM barrel protein	NA
GKD17_08910	36.5541	-0.698944	0.247761	0.379975	SusC/RagA family TonB-linked outer membrane protein	NA
GKD17_08915	29.2628	-1.02354	0.104851	0.196935	RagB/SusD family nutrient uptake outer membrane protein	NA
GKD17_08920	29.1958	-0.526462	0.386973	0.529269	S8 family serine peptidase	NA
GKD17_08925	59.2296	-0.278849	0.522576	0.651753	polysaccharide lyase	PL1
GKD17_08930	26.4356	0.60468	0.284167	0.420464	DUF3826 domain-containing protein	NA
GKD17_08935	195.017	0.140025	0.611068	0.724251	polysaccharide lyase	PL1
GKD17_08940	393.492	-0.111448	0.683816	0.784261	pectate lyase	NA
GKD17_08945	7.67413	0.90688	0.462392	0.602526	sigma-70 family RNA polymerase sigma factor	NA
GKD17_08950	9.68683	0.633729	0.618087	0.729467	hypothetical protein	NA
GKD17_08955	60.9753	0.34747	0.458488	0.598696	SusC/RagA family TonB-linked outer membrane protein	NA
GKD17_08960	42.6529	1.25131	0.0222181	0.0559376	RagB/SusD family nutrient uptake outer membrane protein	NA
GKD17_08965	0.159559	0	1	1	hypothetical protein	NA
GKD17_08970	46.8191	1.3781	0.0280586	0.0681011	SusC/RagA family TonB-linked outer membrane protein	NA
GKD17_08975	10.6527	-0.460703	0.665676	0.77189	RagB/SusD family nutrient uptake outer membrane protein	NA
GKD17_08980	16.7916	0.113574	0.865847	0.919369	histidine-type phosphatase	NA
GKD17_08985	110.999	0.0523787	0.871005	0.922255	methylcobamide--CoM methyltransferase	NA
GKD17_08990	132.917	0.490243	0.0445501	0.0994417	methionine synthase	NA
GKD17_08995	24.3366	-1.3114	0.0224031	0.056216	sodium/solute symporter	NA
GKD17_09000	16.9323	-1.35156	0.0739553	0.148185	cobalamin-binding protein	NA
GKD17_09005	14.532	-1.19357	0.177388	0.296484	alpha-xylosidase	GH31
GKD17_09010	7.94432	-2.65886	0.0128421	0.0357628	right-handed parallel beta-helix repeat-containing protein	GH141
GKD17_09015	1219.7	-0.131416	0.433807	0.575415	transcription termination factor Rho	NA
GKD17_09020	162.965	0.415416	0.237274	0.368388	reactive intermediate/imine deaminase	NA
GKD17_09025	156.251	-0.178815	0.611063	0.724251	hypothetical protein	NA
GKD17_09030	115.113	-0.345607	0.245296	0.377894	MBL fold metallo-hydrolase	NA
GKD17_09035	44.0442	-0.430906	0.278626	0.414049	lactoylglutathione lyase	NA
GKD17_09040	72.904	-0.0621693	0.854571	0.911416	DUF3805 domain-containing protein	NA
GKD17_09045	815.229	-0.32911	0.179727	0.299598	ATP-binding cassette domain-containing protein	NA
GKD17_09050	341.335	-0.608254	0.00301404	0.0103829	tyrosine-type recombinase/integrase	NA
GKD17_09055	1152.58	-0.436453	0.713563	0.806386	transcriptional regulator	NA
GKD17_09060	88.8261	-0.126878	0.930795	0.962637	hypothetical protein	NA
GKD17_09065	4.53061	0.325271	0.85748	0.912672	NA	NA
GKD17_09070	0	NA	NA	NA	sugar transporter	NA
GKD17_09075	0	NA	NA	NA	glycosyltransferase	GT2
GKD17_09080	0	NA	NA	NA	polysaccharide biosynthesis protein	GT32
GKD17_09085	0	NA	NA	NA	DUF4422 domain-containing protein	NA
GKD17_09090	0	NA	NA	NA	hypothetical protein	NA
GKD17_09095	0	NA	NA	NA	hypothetical protein	NA
GKD17_09100	0	NA	NA	NA	glycosyltransferase	GT2
GKD17_09105	0	NA	NA	NA	hypothetical protein	NA
GKD17_09110	0	NA	NA	NA	hypothetical protein	NA
GKD17_09115	0	NA	NA	NA	glycosyltransferase	GT4
GKD17_09120	0	NA	NA	NA	glycosyltransferase	GT4
GKD17_09125	364.603	-0.833345	0.578963	0.697228	hypothetical protein	NA
GKD17_09130	1585.06	-0.635877	0.493047	0.627137	hypothetical protein	NA
GKD17_09135	971.825	-0.883739	0.435557	0.577128	N-acetylmuramoyl-L-alanine amidase	NA
GKD17_09140	333.332	-0.908665	0.48363	0.618955	smalltalk protein	NA
GKD17_09145	750.75	-0.917286	0.487309	0.621722	DNA-binding protein	NA
GKD17_09150	225.027	-1.68425	0.206055	0.331637	DUF4248 domain-containing protein	NA
GKD17_09155	2930.43	-0.909545	0.535966	0.662232	DUF3987 domain-containing protein	NA
GKD17_09160	614.802	-1.10377	0.461366	0.602038	virulence protein E	NA
GKD17_09165	122.622	-0.717747	0.534903	0.661996	hypothetical protein	NA
GKD17_09170	1374.47	-1.20272	0.319805	0.459851	DEAD/DEAH box helicase	NA
GKD17_09175	478.29	-0.591166	0.466202	0.605931	YihA family ribosome biogenesis GTP-binding protein	NA
GKD17_09180	665.668	-0.988394	0.0683548	0.140007	sodium:solute symporter	NA
GKD17_09185	227.682	-0.686763	0.0811852	0.159958	recombination protein RecR	NA
GKD17_09190	281.279	-0.483553	0.0879047	0.170617	hypothetical protein	NA
GKD17_09195	847.005	-0.429015	0.0785042	0.155649	GNAT family N-acetyltransferase	NA
GKD17_09200	551.847	-0.601135	0.0775942	0.15425	YqgE/AlgH family protein	NA
GKD17_09205	16.9591	-0.284549	0.825144	0.890665	hypothetical protein	NA
GKD17_09210	46.4466	0.177079	0.740679	0.827624	NA	NA
GKD17_09215	889.128	-0.683588	0.0092464	0.0272282	response regulator	NA
GKD17_09220	921.667	-1.00122	1.25376e-08	1.45336e-07	glycoside hydrolase family 95 protein	GH95
GKD17_09225	2821.94	-1.03752	0.000109779	0.000580217	iron-sulfur cluster repair di-iron protein	NA
GKD17_09230	2994.25	-1.9148	3.05552e-11	4.99861e-10	hydroxylamine reductase	NA
GKD17_09235	96.5967	-0.153574	0.644315	0.753129	cyclic nucleotide-binding domain-containing protein	NA
GKD17_09240	1043.46	0.86272	4.63793e-05	0.000267584	sulfatase-like hydrolase/transferase	NA
GKD17_09245	747.859	3.15563	9.20968e-18	3.4121e-16	hypothetical protein	NA
GKD17_09250	305.138	1.32988	3.37895e-06	2.61126e-05	response regulator	NA
GKD17_09255	473.08	1.6526	5.33143e-07	4.77428e-06	sensor histidine kinase	NA
GKD17_09260	539.389	2.72715	8.1175e-29	9.29576e-27	hypothetical protein	NA
GKD17_09265	56.1931	2.46925	5.63928e-09	6.87447e-08	UDP-2%2C3-diacylglucosamine diphosphatase	NA
GKD17_09270	174.29	1.91098	5.66993e-07	5.01796e-06	glycosyltransferase	GT1
GKD17_09275	76.7397	1.20008	0.00970352	0.0283122	RNA degradosome polyphosphate kinase	NA
GKD17_09280	64.3924	0.433535	0.323087	0.463533	Ppx/GppA family phosphatase	NA
GKD17_09285	652.646	0.732711	0.00149152	0.00558618	M28 family peptidase	NA
GKD17_09290	5243.63	2.10452	1.65384e-34	3.12493e-32	F0F1 ATP synthase subunit beta	NA
GKD17_09295	386.694	1.58372	6.5759e-09	7.96485e-08	hypothetical protein	NA
GKD17_09300	1137.28	1.39994	3.85819e-11	6.20429e-10	hypothetical protein	NA
GKD17_09305	1507.03	2.06179	4.11841e-16	1.25512e-14	F0F1 ATP synthase subunit A	NA
GKD17_09310	292.984	1.68641	1.42896e-05	9.42418e-05	ATP synthase F0 subunit C	NA
GKD17_09315	814.351	1.97818	6.83559e-12	1.24191e-10	F0F1 ATP synthase subunit B	NA
GKD17_09320	1500.38	2.35029	9.13167e-14	2.05408e-12	F0F1 ATP synthase subunit delta	NA
GKD17_09325	4356.37	2.29831	4.73029e-13	1.00426e-11	F0F1 ATP synthase subunit alpha	NA
GKD17_09330	6691.79	2.42476	2.46519e-22	1.57897e-20	F0F1 ATP synthase subunit gamma	NA
GKD17_09335	343.084	0.667943	0.0251903	0.0623406	methyltransferase domain-containing protein	NA
GKD17_09340	282.658	0.215606	0.249534	0.381314	AAA domain-containing protein	NA
GKD17_09345	217.861	-0.109736	0.61094	0.724251	VWA domain-containing protein	NA
GKD17_09350	96.2338	-0.416919	0.214772	0.341842	porin	NA
GKD17_09355	38.2546	-1.81009	0.000443235	0.00196364	2-aminoethylphosphonate--pyruvate transaminase	NA
GKD17_09360	11.5095	-2.37874	0.0119513	0.0335792	phosphonoacetaldehyde hydrolase	NA
GKD17_09365	28.4917	-3.11782	1.08776e-05	7.35354e-05	hypothetical protein	NA
GKD17_09370	46.7716	-2.40304	2.07766e-05	0.000130207	hypothetical protein	NA
GKD17_09375	95.8506	-1.7331	8.19621e-05	0.000446948	hypothetical protein	NA
GKD17_09380	451.265	-1.07716	0.000114304	0.000603291	AAA family ATPase	NA
GKD17_09385	0	NA	NA	NA	NA	NA
GKD17_09390	0	NA	NA	NA	response regulator	NA
GKD17_09395	0	NA	NA	NA	NA	NA
GKD17_09400	0	NA	NA	NA	DUF362 domain-containing protein	NA
GKD17_09405	0	NA	NA	NA	TonB-dependent receptor	NA
GKD17_09410	0	NA	NA	NA	esterase family protein	NA
GKD17_09415	0	NA	NA	NA	alcohol dehydrogenase catalytic domain-containing protein	NA
GKD17_09420	0	NA	NA	NA	iron-containing alcohol dehydrogenase	NA
GKD17_09425	0	NA	NA	NA	aldo/keto reductase	NA
GKD17_09430	0	NA	NA	NA	hypothetical protein	NA
GKD17_09435	0	NA	NA	NA	sugar O-acetyltransferase	NA
GKD17_09440	0	NA	NA	NA	hypothetical protein	NA
GKD17_09445	0	NA	NA	NA	rhodanese-like domain-containing protein	NA
GKD17_09450	0	NA	NA	NA	hypothetical protein	NA
GKD17_09455	0	NA	NA	NA	sugar O-acetyltransferase	NA
GKD17_09460	0	NA	NA	NA	hypothetical protein	NA
GKD17_09465	0	NA	NA	NA	helix-turn-helix domain-containing protein	NA
GKD17_09470	0	NA	NA	NA	hypothetical protein	NA
GKD17_09475	0	NA	NA	NA	helix-turn-helix domain-containing protein	NA
GKD17_09480	0	NA	NA	NA	helix-turn-helix domain-containing protein	NA
GKD17_09485	0	NA	NA	NA	hypothetical protein	NA
GKD17_09490	0.0728672	-0.646959	0.919882	0.954113	tyrosine-type recombinase/integrase	NA
GKD17_09495	329.482	-0.993888	8.89878e-05	0.000478357	putative sulfate exporter family transporter	NA
GKD17_09500	365.269	-2.0669	1.78923e-24	1.30029e-22	ATP-binding protein	NA
GKD17_09505	12.7104	-2.07785	0.0402881	0.0916608	hypothetical protein	NA
GKD17_09510	242.439	-1.01277	1.08618e-05	7.35354e-05	hypothetical protein	NA
GKD17_09515	382.172	0.803759	0.000230108	0.00110916	iron-containing alcohol dehydrogenase	NA
GKD17_09520	821.655	0.150124	0.419143	0.56188	formate--tetrahydrofolate ligase	NA
GKD17_09525	99.4599	-0.0507278	0.888544	0.933502	hypothetical protein	NA
GKD17_09530	23.6856	-0.878514	0.214189	0.341528	hypothetical protein	NA
GKD17_09535	1379.21	-0.41103	0.00108063	0.0042569	prolyl oligopeptidase family serine peptidase	NA
GKD17_09540	689.706	0.283935	0.105944	0.198396	aminomethyl-transferring glycine dehydrogenase	NA
GKD17_09545	165.662	0.702664	0.0220652	0.0557755	MBL fold metallo-hydrolase	NA
GKD17_09550	213.33	0.546532	0.0185989	0.0484639	16S rRNA (guanine(527)-N(7))-methyltransferase RsmG	NA
GKD17_09555	192.897	0.133356	0.54892	0.672842	DUF3298 domain-containing protein	NA
GKD17_09560	1621.49	0.961701	4.14633e-05	0.000242554	heavy metal translocating P-type ATPase	NA
GKD17_09565	231.665	0.259734	0.35459	0.495561	hypothetical protein	NA
GKD17_09570	2.61888	-5.61251	0.0111836	0.0318245	tyrosine-type recombinase/integrase	NA
GKD17_09575	5.18348	-4.24438	0.0145457	0.0397169	tyrosine-type recombinase/integrase	NA
GKD17_09580	0.156957	-1.48679	0.815448	0.882721	helix-turn-helix domain-containing protein	NA
GKD17_09585	0.637976	-4.80979	0.444911	0.585571	helix-turn-helix domain-containing protein	NA
GKD17_09590	0	NA	NA	NA	helix-turn-helix domain-containing protein	NA
GKD17_09595	0.204018	-0.647065	0.919869	0.954113	hypothetical protein	NA
GKD17_09600	1.27916	-1.89211	0.52947	0.656668	response regulator	NA
GKD17_09605	0	NA	NA	NA	response regulator	NA
GKD17_09610	0	NA	NA	NA	NA	NA
GKD17_09615	0	NA	NA	NA	DUF4982 domain-containing protein	GH2
GKD17_09620	0	NA	NA	NA	DUF4978 domain-containing protein	CBM35
GKD17_09625	0	NA	NA	NA	glycoside hydrolase family 28 protein	GH28
GKD17_09630	0	NA	NA	NA	NA	NA
GKD17_09635	0	NA	NA	NA	NA	NA
GKD17_09640	0	NA	NA	NA	RagB/SusD family nutrient uptake outer membrane protein	NA
GKD17_09645	0	NA	NA	NA	SusC/RagA family TonB-linked outer membrane protein	NA
GKD17_09650	0	NA	NA	NA	response regulator	NA
GKD17_09655	0	NA	NA	NA	SGNH/GDSL hydrolase family protein	NA
GKD17_09660	0	NA	NA	NA	polysaccharide deacetylase family protein	CE12
GKD17_09665	0	NA	NA	NA	glycoside hydrolase family 28 protein	GH28
GKD17_09670	0	NA	NA	NA	hypothetical protein	GH115
GKD17_09675	0	NA	NA	NA	family 20 glycosylhydrolase	GH20
GKD17_09680	1.23955	2.32301	0.501793	0.634206	PRTRC system ThiF family protein	NA
GKD17_09685	0	NA	NA	NA	PRTRC system protein B	NA
GKD17_09690	1.39282	-0.895864	0.806572	0.876124	hypothetical protein	NA
GKD17_09695	0.159559	0	1	1	PRTRC system protein C	NA
GKD17_09700	1.02316	-2.67244	0.579987	0.698017	PRTRC system protein E	NA
GKD17_09705	0.294216	-0.0446875	0.994268	1	hypothetical protein	NA
GKD17_09710	0	NA	NA	NA	hypothetical protein	NA
GKD17_09715	3.09551	0.290296	0.859586	0.914263	DNA topoisomerase III	NA
GKD17_09720	0.605239	0	1	1	DUF4099 domain-containing protein	NA
GKD17_09725	4.91876	-1.01784	0.462538	0.602526	DUF3945 domain-containing protein	NA
GKD17_09730	0	NA	NA	NA	AAA family ATPase	NA
GKD17_09735	4.02018	-0.975198	0.514439	0.64509	DUF4120 domain-containing protein	NA
GKD17_09740	4.17108	-4.15375	0.0195988	0.0505901	hypothetical protein	NA
GKD17_09745	1.80291	-1.49536	0.617933	0.729467	hypothetical protein	NA
GKD17_09750	2.86098	-6.14548	0.0075403	0.0227776	hypothetical protein	NA
GKD17_09755	2.77575	-4.91707	0.035805	0.0831362	DUF4326 domain-containing protein	NA
GKD17_09760	2.6605	-4.34803	0.0839775	0.164772	TraM recognition domain-containing protein	NA
GKD17_09765	0	NA	NA	NA	group II intron reverse transcriptase/maturase	NA
GKD17_09770	1.68023	-5.07268	0.102299	0.193391	NA	NA
GKD17_09775	0.66596	-3.72654	0.413163	0.556341	relaxase/mobilization nuclease domain-containing protein	NA
GKD17_09780	0.688954	-0.894012	0.850423	0.90886	MobA protein	NA
GKD17_09785	6.25336	-0.796324	0.49478	0.628707	AAA family ATPase	NA
GKD17_09790	0.351513	-2.67605	0.672183	0.776101	DUF3408 domain-containing protein	NA
GKD17_09795	0	NA	NA	NA	DUF3408 domain-containing protein	NA
GKD17_09800	2.17948	-2.30852	0.297073	0.434121	DUF4122 domain-containing protein	NA
GKD17_09805	0	NA	NA	NA	hypothetical protein	NA
GKD17_09810	0	NA	NA	NA	hypothetical protein	NA
GKD17_09815	0	NA	NA	NA	hypothetical protein	NA
GKD17_09820	0	NA	NA	NA	nucleotidyltransferase	NA
GKD17_09825	0	NA	NA	NA	SAVED domain-containing protein	NA
GKD17_09830	0	NA	NA	NA	RNA polymerase subunit sigma	NA
GKD17_09835	0	NA	NA	NA	hypothetical protein	NA
GKD17_09840	0	NA	NA	NA	ImmA/IrrE family metallo-endopeptidase	NA
GKD17_09845	0	NA	NA	NA	tyrosine-type recombinase/integrase	NA
GKD17_09850	0	NA	NA	NA	tyrosine-type recombinase/integrase	NA
GKD17_09855	0	NA	NA	NA	NA	NA
GKD17_09860	0	NA	NA	NA	hypothetical protein	NA
GKD17_09865	0	NA	NA	NA	DUF1273 family protein	NA
GKD17_09870	0.288445	0	1	1	DUF4134 domain-containing protein	NA
GKD17_09875	0	NA	NA	NA	DNA methyltransferase	NA
GKD17_09880	3.61087	-2.52164	0.184417	0.304727	DUF4133 domain-containing protein	NA
GKD17_09885	5.55134	-0.521618	0.708893	0.803994	TraG family conjugative transposon ATPase	NA
GKD17_09890	0	NA	NA	NA	hypothetical protein	NA
GKD17_09895	0.598992	0.217555	0.97205	0.987971	DUF4141 domain-containing protein	NA
GKD17_09900	0.460951	-2.7686	0.643062	0.75213	conjugative transposon protein TraJ	NA
GKD17_09905	2.65909	1.30928	0.53641	0.662232	conjugative transposon protein TraK	NA
GKD17_09910	0	NA	NA	NA	DUF3989 domain-containing protein	NA
GKD17_09915	1.28977	5.36023	0.128184	0.230013	conjugative transposon protein TraM	NA
GKD17_09920	0.0247273	-0.413001	0.948892	0.974575	ATP-binding protein	NA
GKD17_09925	2.97993	-0.0672294	0.965818	0.98413	IS21 family transposase	NA
GKD17_09930	2.36857	-1.27612	0.540429	0.665949	hypothetical protein	NA
GKD17_09935	0.741586	-3.54138	0.427554	0.569566	NA	NA
GKD17_09940	13.0044	-0.0381008	0.966103	0.98413	mobilization protein	NA
GKD17_09945	14.6415	-1.771	0.0985933	0.187794	type IV secretion system DNA-binding domain-containing protein	NA
GKD17_09950	0	NA	NA	NA	NA	NA
GKD17_09955	0	NA	NA	NA	glycerophosphodiester phosphodiesterase	NA
GKD17_09960	0	NA	NA	NA	RagB/SusD family nutrient uptake outer membrane protein	NA
GKD17_09965	0	NA	NA	NA	SusC/RagA family TonB-linked outer membrane protein	NA
GKD17_09970	0	NA	NA	NA	NA	NA
GKD17_09975	0	NA	NA	NA	DUF1016 family protein	NA
GKD17_09980	0	NA	NA	NA	N-6 DNA methylase	NA
GKD17_09985	0	NA	NA	NA	DUF2971 domain-containing protein	NA
[truncated: 2,657 more rows]

## Sheet: DFL_vs_Glucose
DFL vs Glucose
Gene ID	baseMean	log2FoldChange	pvalue	padj	function	GH
GKD17_00005	474.332	-0.246618	0.373962	0.499021	tRNA uridine-5-carboxymethylaminomethyl(34) synthesis enzyme MnmG	NA
GKD17_00010	838.841	0.439829	0.0213187	0.0521548	flotillin family protein	NA
GKD17_00015	236.978	0.104727	0.753366	0.823477	hypothetical protein	NA
GKD17_00020	121.362	0.119081	0.683317	0.77171	rRNA maturation RNase YbeY	NA
GKD17_00025	1260.85	0.19975	0.516476	0.631977	TolC family protein	NA
GKD17_00030	1218.85	0.661042	0.0123289	0.0331438	efflux RND transporter periplasmic adaptor subunit	NA
GKD17_00035	4021.16	0.518423	0.0528441	0.109436	CusA/CzcA family heavy metal efflux RND transporter	NA
GKD17_00040	1231.45	0.572658	0.0362928	0.0805953	response regulator	NA
GKD17_00045	794.245	-0.0527679	0.857282	0.899451	HAMP domain-containing protein	NA
GKD17_00050	359.577	-0.660412	0.00494275	0.0154169	hypothetical protein	NA
GKD17_00055	364.166	-0.231786	0.26536	0.388178	DNA damage-inducible protein D	NA
GKD17_00060	704.168	0.344843	0.13008	0.226976	hypothetical protein	NA
GKD17_00065	251.138	-0.456658	0.0289752	0.0674353	L%2CD-transpeptidase family protein	NA
GKD17_00070	211.758	-1.56693	2.33587e-06	1.65744e-05	NA	NA
GKD17_00075	78.3751	0.00515875	0.992296	0.994529	helix-turn-helix domain-containing protein	NA
GKD17_00080	519.901	-0.215471	0.483004	0.600509	hypothetical protein	NA
GKD17_00085	0.497456	1.9262	0.741023	NA	hypothetical protein	NA
GKD17_00090	204.828	2.54321	1.05257e-09	1.30636e-08	TonB-dependent receptor	NA
GKD17_00095	24.3564	2.06092	0.00149791	0.00554055	acid phosphatase	NA
GKD17_00100	343.976	-0.443311	0.0361765	0.0803873	calcium/sodium antiporter	NA
GKD17_00105	927.233	0.273015	0.146355	0.248098	N-acetyltransferase	NA
GKD17_00110	1590.08	-0.066894	0.60829	0.711309	type IIA DNA topoisomerase subunit B	NA
GKD17_00115	248.096	0.0252	0.920588	0.943364	pantetheine-phosphate adenylyltransferase	NA
GKD17_00120	546.279	-0.548289	0.00167736	0.00610292	PDZ domain-containing protein	NA
GKD17_00125	543.155	-0.0829742	0.692927	0.778369	phosphatase PAP2 family protein	NA
GKD17_00130	813.462	-0.0169598	0.944051	0.9605	succinate dehydrogenase/fumarate reductase cytochrome b subunit	NA
GKD17_00135	4049.8	0.198352	0.48656	0.603911	succinate dehydrogenase (quinone) flavoprotein subunit	NA
GKD17_00140	3404.73	0.436373	0.062205	0.12455	succinate dehydrogenase/fumarate reductase iron-sulfur subunit	NA
GKD17_00145	76.4357	-0.688789	0.145602	0.2472	helix-turn-helix domain-containing protein	NA
GKD17_00150	68.9537	-0.363139	0.372569	0.497971	AAA family ATPase	NA
GKD17_00155	106.145	-0.582069	0.0557243	0.114211	AAA family ATPase	NA
GKD17_00160	67.342	-1.41143	0.0027833	0.00954198	fimbrillin family protein	NA
GKD17_00165	24.5674	-1.26002	0.0943758	0.17418	DUF5119 domain-containing protein	NA
GKD17_00170	20.9913	-0.0942168	0.912072	0.938174	DUF3575 domain-containing protein	NA
GKD17_00175	1.86	0.942616	0.699553	NA	hypothetical protein	NA
GKD17_00180	244.094	-0.721141	0.0587117	0.119095	hypothetical protein	NA
GKD17_00185	1183.67	-0.416933	0.00112642	0.00428206	glycoside hydrolase family 29	GH29
GKD17_00190	523.502	-0.568197	0.00100279	0.00385739	DNA-protecting protein DprA	NA
GKD17_00195	84.2661	-0.423183	0.225885	0.344435	acyl-CoA thioesterase	NA
GKD17_00200	349.595	-0.0312081	0.885494	0.919571	tRNA-dihydrouridine synthase family protein	NA
GKD17_00205	235.841	-0.442225	0.0331051	0.0748701	helicase	NA
GKD17_00210	160.814	1.45426	2.87605e-08	2.93539e-07	lactaldehyde reductase	NA
GKD17_00215	35.5079	-0.696367	0.212625	0.328841	TonB-dependent receptor	NA
GKD17_00220	9.14533	-2.01595	0.139437	0.239423	glycerophosphodiester phosphodiesterase	NA
GKD17_00225	16.7564	0.00399898	0.99647	0.99731	hypothetical protein	NA
GKD17_00230	80.3714	0.915461	0.0250353	0.0597694	DUF2851 family protein	NA
GKD17_00235	1305.09	0.187971	0.288908	0.413124	4-hydroxy-tetrahydrodipicolinate reductase	NA
GKD17_00240	2750.14	0.327726	0.0325117	0.0738092	signal peptidase I	NA
GKD17_00245	1171.5	-0.124057	0.403702	0.528886	signal peptidase I	NA
GKD17_00250	278.735	0.257893	0.217508	0.334238	hypothetical protein	NA
GKD17_00255	351.446	0.119907	0.56439	0.675655	SDR family NAD(P)-dependent oxidoreductase	NA
GKD17_00260	363.887	0.885923	6.39808e-05	0.000336632	mannonate dehydratase	NA
GKD17_00265	61.8554	1.55426	0.00897707	0.0254703	SusC/RagA family TonB-linked outer membrane protein	NA
GKD17_00270	38.4095	1.22068	0.0110611	0.0304009	RagB/SusD family nutrient uptake outer membrane protein	NA
GKD17_00275	55.9936	0.872314	0.0282715	0.0661651	sulfatase-like hydrolase/transferase	NA
GKD17_00280	141.345	-0.00787942	0.980673	0.985932	response regulator	NA
GKD17_00285	177.111	0.200448	0.538775	0.650769	glycoside hydrolase family 95 protein	GH95
GKD17_00290	83.8458	-0.555089	0.117321	0.208854	insulinase family protein	NA
GKD17_00295	278.461	0.379475	0.0654644	0.129897	TIGR00730 family Rossman fold protein	NA
GKD17_00300	180.398	0.640354	0.0201876	0.0499363	SIS domain-containing protein	NA
GKD17_00305	826.717	0.0609529	0.736028	0.810177	carbohydrate kinase	NA
GKD17_00310	435.021	-0.0252409	0.902266	0.931776	glycoside hydrolase	GH18
GKD17_00315	294.332	-0.73282	0.00139645	0.00521054	aminopeptidase	NA
GKD17_00320	259.236	-0.431335	0.0266321	0.0629905	tRNA 2-thiouridine(34) synthase MnmA	NA
GKD17_00325	80.9826	0.733055	0.0588948	0.119331	4Fe-4S dicluster domain-containing protein	NA
GKD17_00330	73.3848	-0.184458	0.853817	0.896932	helix-turn-helix domain-containing protein	NA
GKD17_00335	659.097	1.31497	0.219427	0.336752	hypothetical protein	NA
GKD17_00340	879.103	-0.715544	0.0714632	0.139328	cell surface protein	NA
GKD17_00345	31.2267	-1.17009	0.177716	0.285998	NA	NA
GKD17_00350	0.434509	-0.26097	0.966903	NA	hypothetical protein	NA
GKD17_00355	588.666	-0.0644792	0.699149	0.782643	AAA family ATPase	NA
GKD17_00360	401.308	-0.216281	0.250821	0.371641	fimbrillin family protein	NA
GKD17_00365	527.032	-1.02649	6.31496e-07	5.04347e-06	hypothetical protein	NA
GKD17_00370	535.008	-0.746519	1.13001e-06	8.56403e-06	hypothetical protein	NA
GKD17_00375	11.224	-1.29325	0.107042	0.194037	hypothetical protein	NA
GKD17_00380	148.439	-0.431526	0.153527	0.256985	AAA family ATPase	NA
GKD17_00385	58.1756	-0.551511	0.132411	0.230184	NA	NA
GKD17_00390	20.2731	1.15678	0.255043	0.376175	NA	NA
GKD17_00395	310.071	0.918117	0.0140573	0.0370629	hypothetical protein	NA
GKD17_00400	24.1079	-1.50279	0.052115	0.108494	hypothetical protein	NA
GKD17_00405	579.393	-2.19648	0.00406391	0.0131784	hypothetical protein	NA
GKD17_00410	41.2892	-1.76658	0.00594454	0.0181133	NA	NA
GKD17_00415	13.5439	-0.199627	0.838305	0.885803	tyrosine-type recombinase/integrase	NA
GKD17_00420	323.536	0.190042	0.328753	0.454941	Holliday junction branch migration DNA helicase RuvB	NA
GKD17_00425	757.298	-0.154513	0.403425	0.528886	oligosaccharide flippase family protein	NA
GKD17_00430	283.707	-0.284602	0.19157	0.304222	TIGR00341 family protein	NA
GKD17_00435	858.138	-0.430891	0.0150796	0.0394083	S46 family peptidase	NA
GKD17_00440	5461.8	0.517159	0.0182279	0.0460153	DEAD/DEAH box helicase	NA
GKD17_00445	480.773	-0.218928	0.407562	0.532552	hypothetical protein	NA
GKD17_00450	610.523	-0.756721	5.43163e-05	0.000290939	TonB-dependent receptor plug domain-containing protein	NA
GKD17_00455	109.321	-1.0431	0.00176886	0.00639438	cation transporter	NA
GKD17_00460	217.55	-0.998874	0.000341543	0.0014909	helix-turn-helix domain-containing protein	NA
GKD17_00465	48.5313	-1.51313	0.00760735	0.0223598	hypothetical protein	NA
GKD17_00470	208.943	-1.471	0.00623595	0.0189081	DUF2975 domain-containing protein	NA
GKD17_00475	167.358	-0.939763	0.311548	0.437613	DUF2975 domain-containing protein	NA
GKD17_00480	372.299	-0.900066	0.228129	0.346966	CPBP family intramembrane metalloprotease	NA
GKD17_00485	1142.81	-0.386762	0.605136	0.708682	prolyl oligopeptidase family serine peptidase	NA
GKD17_00490	92.7266	-0.552151	0.534788	0.647709	hypothetical protein	NA
GKD17_00495	262.776	-1.43344	0.00418021	0.0134872	DUF3836 domain-containing protein	NA
GKD17_00500	278.106	-0.198102	0.490423	0.607824	bifunctional riboflavin kinase/FAD synthetase	NA
GKD17_00505	436.27	-0.102498	0.697818	0.782136	HAD-IA family hydrolase	NA
GKD17_00510	1865.83	-0.0117748	0.946248	0.961362	calcium-translocating P-type ATPase%2C PMCA-type	NA
GKD17_00515	1.89794	1.72098	0.46156	NA	NA	NA
GKD17_00520	0	NA	NA	NA	tyrosine-type recombinase/integrase	NA
GKD17_00525	0	NA	NA	NA	hypothetical protein	NA
GKD17_00530	0	NA	NA	NA	DUF3853 family protein	NA
GKD17_00535	0	NA	NA	NA	virulence-associated E family protein	NA
GKD17_00540	0	NA	NA	NA	hypothetical protein	NA
GKD17_00545	0	NA	NA	NA	hypothetical protein	NA
GKD17_00550	0	NA	NA	NA	hypothetical protein	NA
GKD17_00555	0	NA	NA	NA	relaxase/mobilization nuclease domain-containing protein	NA
GKD17_00560	0	NA	NA	NA	NA	NA
GKD17_00565	0	NA	NA	NA	helix-turn-helix domain-containing protein	NA
GKD17_00570	0	NA	NA	NA	ATP-binding protein	NA
GKD17_00575	0	NA	NA	NA	ATP-binding protein	NA
GKD17_00580	0	NA	NA	NA	WYL domain-containing protein	NA
GKD17_00585	0	NA	NA	NA	hypothetical protein	NA
GKD17_00590	0	NA	NA	NA	hypothetical protein	NA
GKD17_00595	0	NA	NA	NA	hypothetical protein	NA
GKD17_00600	0	NA	NA	NA	AAA family ATPase	NA
GKD17_00605	0	NA	NA	NA	AAA family ATPase	NA
GKD17_00610	0	NA	NA	NA	helix-turn-helix domain-containing protein	NA
GKD17_00615	0	NA	NA	NA	hypothetical protein	NA
GKD17_00620	14.9763	-1.56345	0.0281986	0.0660378	hypothetical protein	NA
GKD17_00625	20.8665	-2.72955	1.5868e-05	9.695e-05	NA	NA
GKD17_00630	17.1908	-2.69745	0.000545156	0.00225796	tyrosine-type recombinase/integrase	NA
GKD17_00635	87.1157	0.340595	0.432416	0.556254	plasmid maintenance system killer protein	NA
GKD17_00640	522.429	0.892718	0.000748008	0.00296045	HigA family addiction module antidote protein	NA
GKD17_00645	303.239	-0.188882	0.451725	0.574044	glycosyl hydrolase family 88	GH105
GKD17_00650	155.883	0.137272	0.651168	0.748735	hypothetical protein	NA
GKD17_00655	122.832	0.467481	0.214814	0.331242	outer membrane beta-barrel protein	NA
GKD17_00660	123.202	0.200704	0.605225	0.708682	hypothetical protein	NA
GKD17_00665	371.362	0.976994	0.00139699	0.00521054	thioredoxin	NA
GKD17_00670	356.557	0.680438	0.033859	0.0761881	MarR family transcriptional regulator	NA
GKD17_00675	411.466	0.0537404	0.835727	0.883865	D-alanyl-D-alanine dipeptidase	NA
GKD17_00680	254.906	-0.729384	0.00590106	0.0180116	SAM-dependent methyltransferase	NA
GKD17_00685	30.7491	-1.62843	0.00381081	0.0124877	response regulator	NA
GKD17_00690	48.7259	-1.41226	0.00482915	0.0151421	sensor histidine kinase	NA
GKD17_00695	271.586	-0.947334	2.78731e-05	0.000159364	outer membrane beta-barrel protein	NA
GKD17_00700	165.776	0.685158	0.049719	0.104176	SufE family protein	NA
GKD17_00705	220.64	0.367414	0.0837412	0.158505	M28 family peptidase	NA
GKD17_00710	425.72	0.26758	0.119264	0.211564	fused gamma-glutamyl-gamma-aminobutyrate hydrolase/peptidase	NA
GKD17_00715	149.453	0.0917543	0.71168	0.792138	phosphate butyryltransferase	NA
GKD17_00720	115.273	0.166204	0.617328	0.718132	butyrate kinase	NA
GKD17_00725	119.197	-0.239836	0.439271	0.562229	helicase	NA
GKD17_00730	0.137508	-0.241441	0.969663	NA	hypothetical protein	NA
GKD17_00735	0	NA	NA	NA	IS256 family transposase	NA
GKD17_00740	74.6051	-1.54934	7.99934e-05	0.000411758	TonB-dependent receptor	NA
GKD17_00745	696.03	0.145047	0.368425	0.494101	DUF4491 family protein	NA
GKD17_00750	573.674	0.558632	0.0021433	0.00755137	AsnC family transcriptional regulator	NA
GKD17_00755	98.7422	-0.276469	0.350141	0.47585	hypothetical protein	NA
GKD17_00760	455.834	0.292252	0.126341	0.222017	DUF21 domain-containing protein	NA
GKD17_00765	211.016	0.221349	0.507147	0.623776	NUDIX domain-containing protein	NA
GKD17_00770	1351.91	0.711717	1.36676e-07	1.24193e-06	tetratricopeptide repeat protein	NA
GKD17_00775	1075.44	0.659775	1.13738e-05	7.18321e-05	TonB-dependent receptor	NA
GKD17_00780	2669.49	-0.118727	0.524721	0.638993	type I DNA topoisomerase	NA
GKD17_00785	708.566	0.00601807	0.97257	0.980437	shikimate kinase	NA
GKD17_00790	1165.6	-0.432059	0.0514129	0.107283	biosynthetic arginine decarboxylase	NA
GKD17_00795	768.312	-0.711748	0.00513525	0.0159197	acetylglutamate kinase	NA
GKD17_00800	1019.87	1.72796	5.85529e-14	1.28744e-12	sigma-70 family RNA polymerase sigma factor	NA
GKD17_00805	758.287	1.42176	5.74215e-10	7.54743e-09	hypothetical protein	NA
GKD17_00810	1130.25	2.55499	1.62192e-22	8.137e-21	DUF2807 domain-containing protein	NA
GKD17_00815	500.741	0.290035	0.168087	0.275403	DUF45 domain-containing protein	NA
GKD17_00820	423.202	0.257126	0.120953	0.214345	prolyl oligopeptidase family serine peptidase	CE7
GKD17_00825	438.945	0.375839	0.0223035	0.054303	hypothetical protein	NA
GKD17_00830	260.479	-0.847317	0.0551494	0.113414	hypothetical protein	NA
GKD17_00835	37.5423	-0.556997	0.317037	0.44251	helix-turn-helix domain-containing protein	NA
GKD17_00840	5.98309	0.540324	0.693668	NA	hypothetical protein	NA
GKD17_00845	10.1554	0.445129	0.671976	0.762436	hypothetical protein	NA
GKD17_00850	14.5523	-0.707313	0.401987	0.527979	radical SAM protein	NA
GKD17_00855	4.91565	-1.46242	0.335034	NA	hypothetical protein	NA
GKD17_00860	372.5	-1.51627	1.46769e-14	3.53237e-13	MFS transporter AraJ	NA
GKD17_00865	69.0616	-2.6476	2.44209e-11	3.99024e-10	hypothetical protein	NA
GKD17_00870	1342.09	0.00944288	0.959071	0.971066	ribosome maturation factor RimP	NA
GKD17_00875	2536.66	0.0782558	0.659029	0.754044	transcription termination/antitermination protein NusA	NA
GKD17_00880	9255.48	0.0833573	0.598909	0.704064	translation initiation factor IF-2	NA
GKD17_00885	383.115	-0.853432	0.000301124	0.00133078	CvpA family protein	NA
GKD17_00890	1265.55	-0.113518	0.456577	0.578353	Fe-S cluster assembly protein SufB	NA
GKD17_00895	724.225	-0.143309	0.395237	0.521698	Fe-S cluster assembly ATPase SufC	NA
GKD17_00900	761.385	-0.112362	0.526843	0.640701	Fe-S cluster assembly protein SufD	NA
GKD17_00905	862.95	-0.000942859	0.994989	0.996388	SufS family cysteine desulfurase	NA
GKD17_00910	86.9136	0.145831	0.647964	0.746268	hypothetical protein	NA
GKD17_00915	18.6389	-0.111884	0.882374	0.917937	hypothetical protein	NA
GKD17_00920	102.413	-0.563868	0.0576928	0.11743	glycoside hydrolase	GH63
GKD17_00925	163.383	-0.632608	0.0144097	0.0379079	DUF4981 domain-containing protein	GH2
GKD17_00930	24.7206	-0.252004	0.675682	0.765029	DUF340 domain-containing protein	NA
GKD17_00935	4.57647	-1.16936	0.358108	NA	DUF340 domain-containing protein	NA
GKD17_00940	18.5582	-0.139416	0.843007	0.889746	RagB/SusD family nutrient uptake outer membrane protein	NA
GKD17_00945	63.4395	0.115504	0.742154	0.814724	SusC/RagA family TonB-linked outer membrane protein	NA
GKD17_00950	150.894	1.39465	9.66491e-08	8.89571e-07	tetratricopeptide repeat protein	NA
GKD17_00955	88.6282	1.67466	5.53296e-08	5.32659e-07	ribonuclease HII	NA
GKD17_00960	328.784	4.47942	1.06439e-67	9.4784e-65	L-fucose:H+ symporter permease	NA
GKD17_00965	872.823	5.05218	3.91129e-50	2.322e-47	L-fucose isomerase	NA
GKD17_00970	972.712	3.7975	4.39566e-32	4.6051e-30	GntR family transcriptional regulator	NA
GKD17_00975	2409.94	0.0108304	0.94207	0.958758	2%2C3-bisphosphoglycerate-independent phosphoglycerate mutase	NA
GKD17_00980	261.793	-1.09458	9.72142e-07	7.46287e-06	DUF3109 family protein	NA
GKD17_00985	198.699	-0.888976	0.000590788	0.00242365	hypothetical protein	NA
GKD17_00990	289.211	-0.114844	0.535782	0.648694	S8 family serine peptidase	NA
GKD17_00995	239.503	0.237455	0.224314	0.34248	PorV/PorQ family protein	NA
GKD17_01000	134.489	-0.644962	0.0157602	0.0408573	arabinogalactan endo-1%2C4-beta-galactosidase	GH53
GKD17_01005	55.1399	-1.47504	0.000356052	0.00154666	alpha-amylase	GH13,GH13,CBM58
GKD17_01010	137.608	0.642165	0.0994134	0.181968	DUF5115 domain-containing protein	NA
GKD17_01015	64.7512	1.12372	0.00841234	0.0242433	SusF/SusE family outer membrane protein	NA
GKD17_01020	127.479	0.432755	0.233571	0.352833	RagB/SusD family nutrient uptake outer membrane protein	NA
GKD17_01025	368.579	0.752655	0.0582004	0.11826	NA	NA
GKD17_01030	17.6307	0.862162	0.282881	0.406369	hypothetical protein	NA
GKD17_01035	18.205	-1.40986	0.091457	0.169495	RagB/SusD family nutrient uptake outer membrane protein	NA
GKD17_01040	160.947	0.512014	0.186076	0.296955	SusC/RagA family TonB-linked outer membrane protein	NA
GKD17_01045	51.6828	-0.296562	0.456114	0.578177	glycoside hydrolase family 97 protein	GH97
GKD17_01050	37.3188	-1.70795	0.0176477	0.0447729	alpha-amylase	GH13
GKD17_01055	256.189	0.705918	0.00169516	0.0061614	hypothetical protein	NA
GKD17_01060	63.7468	0.701833	0.0837466	0.158505	hypothetical protein	NA
GKD17_01065	41.1768	-0.804648	0.278993	0.402501	hypothetical protein	NA
GKD17_01070	3279.99	3.07871	0.0582533	0.1183	hypothetical protein	NA
GKD17_01075	435.127	2.54502	0.115482	0.206043	helix-turn-helix domain-containing protein	NA
GKD17_01080	5.36564	-2.05804	0.106183	NA	hypothetical protein	NA
GKD17_01085	158.674	-1.81386	5.48885e-06	3.65445e-05	MFS transporter	NA
GKD17_01090	545.082	-1.22305	7.80045e-11	1.16745e-09	4-alpha-glucanotransferase	CBM20,GH77
GKD17_01095	5045.65	-0.875702	3.18613e-09	3.67281e-08	DNA topoisomerase (ATP-hydrolyzing) subunit B	NA
GKD17_01100	10642.7	-0.322921	0.13501	0.233903	30S ribosomal protein S20	NA
GKD17_01105	33.0785	-0.383369	0.509869	0.626044	NA	NA
GKD17_01110	293.492	-0.172688	0.392733	0.51927	DNA repair protein RecO	NA
GKD17_01115	218.651	-0.0994956	0.656025	0.75258	GatB/YqeY domain-containing protein	NA
GKD17_01120	692.618	-0.295122	0.118526	0.210589	cell division protein FtsZ	NA
GKD17_01125	665.562	-0.538266	0.00457536	0.0144609	cell division protein FtsA	NA
GKD17_01130	100.624	-1.20573	0.000465759	0.00196801	cell division protein FtsQ	NA
GKD17_01135	560.278	-0.284139	0.221642	0.33942	UDP-N-acetylmuramate--L-alanine ligase	NA
GKD17_01140	408.051	-0.0914831	0.707879	0.788944	undecaprenyldiphospho-muramoylpentapeptide beta-N-acetylglucosaminyltransferase	GT28
GKD17_01145	513.139	-0.408935	0.0193201	0.0482257	FtsW/RodA/SpoVE family cell cycle protein	NA
GKD17_01150	387.23	-0.214398	0.21654	0.333182	UDP-N-acetylmuramoyl-L-alanine--D-glutamate ligase	NA
GKD17_01155	349.895	-0.302005	0.0947585	0.174615	phospho-N-acetylmuramoyl-pentapeptide-transferase	NA
GKD17_01160	589.835	-0.397219	0.0218382	0.0533524	UDP-N-acetylmuramoyl-L-alanyl-D-glutamate--2%2C6-diaminopimelate ligase	NA
GKD17_01165	692.677	-0.13044	0.46652	0.587438	PASTA domain-containing protein	NA
GKD17_01170	153.475	-0.336261	0.341131	0.467052	hypothetical protein	NA
GKD17_01175	569.119	-0.171614	0.305877	0.431498	16S rRNA (cytosine(1402)-N(4))-methyltransferase RsmH	NA
GKD17_01180	281.405	-0.23158	0.364861	0.490429	division/cell wall cluster transcriptional repressor MraZ	NA
GKD17_01185	707.21	0.202296	0.282929	0.406369	glycerol acyltransferase	NA
GKD17_01190	940.348	0.228452	0.216962	0.333543	GNAT family N-acetyltransferase	NA
GKD17_01195	688.222	0.139017	0.509535	0.62585	deoxyguanosinetriphosphate triphosphohydrolase	NA
GKD17_01200	253.716	0.217126	0.430004	0.55355	dUTP diphosphatase	NA
GKD17_01205	1828.86	0.544984	0.000157169	0.000748444	tetratricopeptide repeat protein	NA
GKD17_01210	897.871	0.24419	0.112157	0.200957	DUF4292 domain-containing protein	NA
GKD17_01215	801.714	-0.0935457	0.608467	0.711309	peptidoglycan DD-metalloendopeptidase family protein	NA
GKD17_01220	843.797	-0.0168191	0.922022	0.944003	hypothetical protein	NA
GKD17_01225	3205.55	0.65414	0.000153045	0.000730758	RNA-binding protein	NA
GKD17_01230	519.499	-0.487456	0.139473	0.239423	glutaminase	NA
GKD17_01235	864.265	0.0715129	0.671024	0.762178	4-hydroxy-3-methylbut-2-en-1-yl diphosphate synthase	NA
GKD17_01240	430.922	0.900713	2.13081e-07	1.87406e-06	5-(carboxyamino)imidazole ribonucleotide mutase	NA
GKD17_01245	144.787	1.62308	1.20913e-08	1.30119e-07	glycine cleavage system protein GcvH	NA
GKD17_01250	116.457	0.47516	0.250175	0.370992	hypothetical protein	NA
GKD17_01255	279.267	0.832461	0.0172186	0.0437749	RNA polymerase factor sigma-54	NA
GKD17_01260	707.251	0.437143	0.0492579	0.103392	M24 family metallopeptidase	NA
GKD17_01265	160.382	0.0618859	0.797865	0.856023	glycyl-radical enzyme activating protein	NA
GKD17_01270	213.171	0.863684	0.000257993	0.00116032	formate C-acetyltransferase/glycerol dehydratase family glycyl radical enzyme	NA
GKD17_01275	71.8524	1.0617	0.0309763	0.0710938	hypothetical protein	NA
GKD17_01280	394.782	0.517299	0.00302799	0.0102331	nucleoside kinase	NA
GKD17_01285	1001.54	-0.382707	0.0038517	0.0125985	Na/Pi cotransporter family protein	NA
GKD17_01290	243.69	-0.307927	0.287247	0.411243	Na/Pi cotransporter family protein	NA
GKD17_01295	294.099	-0.158716	0.473995	0.593412	NA	NA
GKD17_01300	1682.86	0.452919	0.00365663	0.0120831	FKBP-type peptidyl-prolyl cis-trans isomerase	NA
GKD17_01305	888.625	0.141796	0.40085	0.527263	FKBP-type peptidyl-prolyl cis-trans isomerase	NA
GKD17_01310	239.298	-0.171627	0.399864	0.52616	NAD-dependent protein deacylase	NA
GKD17_01315	812.449	0.628222	0.00663678	0.0198824	rubredoxin	NA
GKD17_01320	7702.39	0.283202	0.0354414	0.079004	polyribonucleotide nucleotidyltransferase	NA
GKD17_01325	920.371	0.105805	0.518593	0.63348	DUF4369 domain-containing protein	NA
GKD17_01330	1360.92	0.601558	0.00514163	0.0159257	transcription elongation factor GreA	NA
GKD17_01335	160.623	0.101474	0.697814	0.782136	HIT domain-containing protein	NA
GKD17_01340	327.265	0.98509	0.000558962	0.00230709	mannose-1-phosphate guanylyltransferase	NA
GKD17_01345	51.998	-0.0307746	0.949238	0.963576	NA	NA
GKD17_01350	0	NA	NA	NA	hypothetical protein	NA
GKD17_01355	0	NA	NA	NA	helix-turn-helix domain-containing protein	NA
GKD17_01360	0	NA	NA	NA	AAA family ATPase	NA
GKD17_01365	0	NA	NA	NA	DNA primase	NA
GKD17_01370	0.262633	4.12208	0.515828	NA	plasmid mobilization relaxosome protein MobC	NA
GKD17_01375	0.90792	0	1	NA	relaxase/mobilization nuclease domain-containing protein	NA
GKD17_01380	0	NA	NA	NA	hypothetical protein	NA
GKD17_01385	0	NA	NA	NA	hypothetical protein	NA
GKD17_01390	0	NA	NA	NA	hypothetical protein	NA
GKD17_01395	0	NA	NA	NA	hypothetical protein	NA
GKD17_01400	0	NA	NA	NA	Hsp70 family protein	NA
GKD17_01405	0	NA	NA	NA	DUF1016 family protein	NA
GKD17_01410	0	NA	NA	NA	tyrosine-type recombinase/integrase	NA
GKD17_01415	0	NA	NA	NA	DDE transposase	NA
GKD17_01420	0	NA	NA	NA	hypothetical protein	NA
GKD17_01425	418.605	-2.31056	2.10295e-08	2.20965e-07	NA	NA
GKD17_01430	16.0948	-0.334511	0.65505	0.751946	NA	NA
GKD17_01435	22.5554	-0.741625	0.291966	0.415993	IS21 family transposase	NA
GKD17_01440	0.81909	-2.70505	0.598962	NA	GNAT family N-acetyltransferase	NA
GKD17_01445	26.0334	0.8146	0.268611	0.39121	metalloregulator ArsR/SmtB family transcription factor	NA
GKD17_01450	60.8137	1.44642	0.00699669	0.0207685	thioredoxin	NA
GKD17_01455	108.917	1.18746	0.000108269	0.000543666	NA	NA
GKD17_01460	11.0013	2.00952	0.0593877	0.120124	thioredoxin family protein	NA
GKD17_01465	36.2275	0.503495	0.428524	0.552231	permease	NA
GKD17_01470	127.896	0.391175	0.216894	0.333543	permease	NA
GKD17_01475	230.38	-0.0758138	0.725558	0.802122	hypothetical protein	NA
GKD17_01480	44.6345	-1.75161	0.000904613	0.00352156	TonB-dependent receptor plug domain-containing protein	NA
GKD17_01485	18.3249	-2.01691	0.0344548	0.0771613	DUF4374 domain-containing protein	NA
GKD17_01490	23.9832	-1.4742	0.0278269	0.065253	PepSY domain-containing protein	NA
GKD17_01495	1.89966	-4.69717	0.455626	NA	outer membrane beta-barrel protein	NA
GKD17_01500	7.78175	-1.19797	0.272538	0.395591	NA	NA
GKD17_01505	129.904	-1.35325	3.07392e-05	0.000174352	B12-binding domain-containing radical SAM protein	NA
GKD17_01510	109.107	0.169899	0.573084	0.683861	GNAT family N-acetyltransferase	NA
GKD17_01515	155.887	0.301359	0.308137	0.434385	GNAT family N-acetyltransferase	NA
GKD17_01520	140.708	0.264018	0.498132	0.615025	GNAT family N-acetyltransferase	NA
GKD17_01525	213.842	0.202596	0.502893	0.619828	DUF488 family protein	NA
GKD17_01530	604.953	-1.22787	2.39177e-16	7.09956e-15	acetyl-CoA carboxylase biotin carboxylase subunit	NA
GKD17_01535	54.4266	-1.56298	0.00101616	0.00389618	acetyl-CoA carboxylase biotin carboxyl carrier protein subunit	NA
GKD17_01540	542.924	-1.14074	2.18801e-11	3.62498e-10	methylmalonyl-CoA carboxyltransferase	NA
GKD17_01545	280.466	-1.22973	2.9691e-08	3.00453e-07	aminopeptidase	NA
GKD17_01550	252.248	-0.603253	0.0144839	0.0380416	hypothetical protein	NA
GKD17_01555	478.397	-0.00455784	0.979578	0.985388	cob(I)yrinic acid a%2Cc-diamide adenosyltransferase	NA
GKD17_01560	178.274	0.5232	0.0444934	0.0953583	DUF2795 domain-containing protein	NA
GKD17_01565	0	NA	NA	NA	tyrosine-type recombinase/integrase	NA
GKD17_01570	0	NA	NA	NA	hypothetical protein	NA
GKD17_01575	0	NA	NA	NA	hypothetical protein	NA
GKD17_01580	0	NA	NA	NA	hypothetical protein	NA
GKD17_01585	0	NA	NA	NA	hypothetical protein	NA
GKD17_01590	0	NA	NA	NA	DUF2693 domain-containing protein	NA
GKD17_01595	0	NA	NA	NA	serine recombinase	NA
GKD17_01600	0	NA	NA	NA	zinc-ribbon domain-containing protein	NA
GKD17_01605	0	NA	NA	NA	hypothetical protein	NA
GKD17_01610	0	NA	NA	NA	NA	NA
GKD17_01615	0	NA	NA	NA	hypothetical protein	NA
GKD17_01620	0	NA	NA	NA	AAA family ATPase	NA
GKD17_01625	1539.69	1.19627	2.20883e-07	1.92368e-06	outer membrane beta-barrel protein	NA
GKD17_01630	617.305	-0.788216	6.40297e-07	5.10232e-06	primosomal protein N'	NA
GKD17_01635	175.39	-0.77124	0.00844387	0.0243145	PHP domain-containing protein	NA
GKD17_01640	457.01	-0.018841	0.937059	0.955023	low molecular weight phosphotyrosine protein phosphatase	NA
GKD17_01645	670.534	-0.281135	0.136514	0.236164	HDIG domain-containing protein	NA
GKD17_01650	1830.92	-0.509948	0.00385566	0.0125999	glutamate--tRNA ligase	NA
GKD17_01655	1697.95	-0.809685	6.78675e-06	4.45201e-05	3-deoxy-D-manno-octulosonic acid transferase	GT30
GKD17_01660	409.435	-1.4432	7.90358e-06	5.10936e-05	NA	NA
GKD17_01665	18.919	-1.20201	0.0977112	0.179221	helix-turn-helix domain-containing protein	NA
GKD17_01670	22.8885	2.62416	0.109563	0.197102	hypothetical protein	NA
GKD17_01675	0	NA	NA	NA	hypothetical protein	NA
GKD17_01680	0	NA	NA	NA	NUDIX domain-containing protein	NA
GKD17_01685	0	NA	NA	NA	NAD-dependent epimerase/dehydratase family protein	NA
GKD17_01690	343.917	1.15567	5.78227e-08	5.53668e-07	hypothetical protein	NA
GKD17_01695	675.664	0.272737	0.162179	0.268065	M20/M25/M40 family metallo-hydrolase	NA
GKD17_01700	2898.29	0.13473	0.378696	0.504267	AMP-binding protein	NA
GKD17_01705	2898.58	0.0122676	0.944916	0.960831	peptide chain release factor 2	NA
GKD17_01710	364.952	-0.261293	0.363739	0.489474	CYTH domain-containing protein	NA
GKD17_01715	1077.16	0.391238	0.0195304	0.0486484	TonB-dependent receptor	NA
GKD17_01720	0	NA	NA	NA	IS5 family transposase	NA
GKD17_01725	1296.65	2.44219	3.26986e-14	7.56315e-13	sigma-70 family RNA polymerase sigma factor	NA
GKD17_01730	315.709	1.19049	0.000666222	0.0026754	hypothetical protein	NA
GKD17_01735	727.428	0.0946422	0.6088	0.711465	sodium-dependent transporter	NA
GKD17_01740	532.688	0.0403357	0.84768	0.892874	helix-hairpin-helix domain-containing protein	NA
GKD17_01745	466.928	0.157242	0.313864	0.439286	alkaline phosphatase	NA
GKD17_01750	1.73499	-1.08444	0.683601	NA	hypothetical protein	NA
GKD17_01755	350.796	0.270677	0.20928	0.325811	hypothetical protein	NA
GKD17_01760	140.477	0.436775	0.226534	0.34513	hypothetical protein	NA
GKD17_01765	23.5759	-1.26092	0.0255593	0.0608571	NA	NA
GKD17_01770	733.156	0.518492	0.000846018	0.00331156	thiamine-phosphate kinase	NA
GKD17_01775	307.793	0.75012	6.53734e-05	0.000343451	purine-nucleoside phosphorylase	NA
GKD17_01780	400.435	0.679503	0.000970235	0.00374429	tetraacyldisaccharide 4'-kinase	NA
GKD17_01785	663.554	0.455276	0.0116306	0.0316469	signal peptide peptidase SppA	NA
GKD17_01790	1019.59	2.98592	2.04303e-23	1.11958e-21	nitroreductase family protein	NA
GKD17_01795	2304.22	1.33675	3.21366e-08	3.23363e-07	NA	NA
GKD17_01800	201.902	1.45533	1.30702e-05	8.13919e-05	NA	NA
GKD17_01805	16455	0.803707	0.0017216	0.00624473	NA	NA
GKD17_01810	46.8795	-1.11883	0.00792529	0.0231392	NA	NA
GKD17_01815	625.861	-0.379084	0.205214	0.321306	NA	NA
GKD17_01820	200200	-0.282784	0.247417	0.367975	NA	NA
GKD17_01825	223.677	-0.777391	0.0112272	0.0307389	5S ribosomal RNA	NA
GKD17_01830	2662.61	0.379692	0.066999	0.13251	hypothetical protein	NA
GKD17_01835	559.966	-0.518347	0.00411129	0.0133131	MotA/TolQ/ExbB proton channel family protein	NA
GKD17_01840	360.952	-0.822215	0.000180404	0.000843305	biopolymer transporter ExbD	NA
GKD17_01845	194.253	-1.08825	2.92548e-05	0.000166729	biopolymer transporter ExbD	NA
GKD17_01850	439.944	-1.17601	3.50174e-06	2.40795e-05	TonB family protein	NA
GKD17_01855	697.136	-1.12585	6.98528e-11	1.05273e-09	phosphate ABC transporter substrate-binding protein	NA
GKD17_01860	567.363	-1.12679	1.26194e-09	1.55001e-08	tetratricopeptide repeat protein	NA
GKD17_01865	2353.63	0.551814	0.0143561	0.0377949	ATP-binding cassette domain-containing protein	NA
GKD17_01870	912.267	0.386403	0.0686638	0.134681	hypothetical protein	NA
GKD17_01875	669.617	0.867267	4.12746e-07	3.42704e-06	GntR family transcriptional regulator	NA
GKD17_01880	386.667	-0.069125	0.754466	0.823853	M28 family peptidase	NA
GKD17_01885	369.189	-3.53905	2.46795e-48	1.09886e-45	MATE family efflux transporter	NA
GKD17_01890	3284.57	-0.0510026	0.732449	0.807885	adenylosuccinate lyase	NA
GKD17_01895	2605.67	0.190025	0.153465	0.256985	pseudouridine synthase	NA
GKD17_01900	3617.85	0.00875967	0.952643	0.965381	asparagine--tRNA ligase	NA
GKD17_01905	342.562	2.3443	1.79064e-20	7.68463e-19	DUF4488 domain-containing protein	NA
GKD17_01910	723.443	-0.603758	0.00813069	0.0235558	AAA family ATPase	NA
GKD17_01915	856.557	-0.483269	0.00480567	0.015095	hypothetical protein	NA
GKD17_01920	1644.48	0.318287	0.0904291	0.168027	50S ribosomal protein L13	NA
GKD17_01925	1824.67	0.210028	0.174844	0.28336	30S ribosomal protein S9	NA
GKD17_01930	5051.35	0.32655	0.102355	0.186204	30S ribosomal protein S2	NA
GKD17_01935	6834.26	-0.0733846	0.71891	0.796751	elongation factor Ts	NA
GKD17_01940	170.795	-0.656741	0.0253083	0.0603402	translation initiation factor	NA
GKD17_01945	261.384	0.141482	0.583263	0.690686	redox-sensing transcriptional repressor Rex	NA
GKD17_01950	313.849	0.310184	0.165362	0.271933	2-hydroxyhepta-2%2C4-diene-1%2C7-dioate isomerase	NA
GKD17_01955	596.747	0.235221	0.203905	0.319539	2-C-methyl-D-erythritol 2%2C4-cyclodiphosphate synthase	NA
GKD17_01960	458.238	-0.33087	0.0596631	0.120476	1%2C4-dihydroxy-2-naphthoate polyprenyltransferase	NA
GKD17_01965	289.877	-0.516379	0.008891	0.0253358	metallophosphoesterase	NA
GKD17_01970	1637.66	4.3371	8.95903e-64	6.38242e-61	DUF3836 domain-containing protein	NA
GKD17_01975	1785.3	3.21541	9.31304e-42	2.21154e-39	nicotinate-nucleotide adenylyltransferase	NA
GKD17_01980	61.0933	1.55128	1.5439e-06	1.1457e-05	hypothetical protein	NA
GKD17_01985	557.276	0.0699385	0.659206	0.754044	guanylate kinase	NA
GKD17_01990	607.907	0.14626	0.455887	0.578096	YicC family protein	NA
GKD17_01995	878.189	0.392855	0.0331395	0.0749003	tRNA (adenosine(37)-N6)-threonylcarbamoyltransferase complex dimerization subunit type 1 TsaB	NA
GKD17_02000	1043.8	0.208545	0.137958	0.237854	DUF4290 domain-containing protein	NA
GKD17_02005	1878.04	0.0199023	0.899962	0.930526	UDP-N-acetylglucosamine 1-carboxyvinyltransferase	NA
GKD17_02010	381.923	-0.268787	0.28922	0.413403	16S rRNA processing protein RimM	NA
GKD17_02015	1041.11	-0.573546	5.26236e-05	0.000282499	peptidoglycan DD-metalloendopeptidase family protein	NA
GKD17_02020	952.906	-0.395037	0.0785919	0.150589	1-deoxy-D-xylulose-5-phosphate reductoisomerase	NA
GKD17_02025	949.351	-1.03377	6.53134e-09	7.31592e-08	RIP metalloprotease RseP	NA
GKD17_02030	271.946	-1.49551	1.5471e-10	2.22209e-09	anaerobic ribonucleoside-triphosphate reductase activating protein	NA
GKD17_02035	1361.59	-1.61911	1.21882e-21	5.71241e-20	anaerobic ribonucleoside triphosphate reductase	NA
GKD17_02040	267.445	-0.812795	0.00491988	0.015359	hemolysin III	NA
GKD17_02045	519.669	-0.509797	0.000916368	0.00355955	HD domain-containing protein	NA
GKD17_02050	572.475	0.759416	0.000133828	0.000653903	hypothetical protein	NA
GKD17_02055	2182.92	0.311475	0.161437	0.267212	Holliday junction branch migration protein RuvA	NA
GKD17_02060	3191.73	-0.523463	0.00215064	0.00756974	diaminopimelate dehydrogenase	NA
GKD17_02065	670.482	-0.414484	0.00869652	0.0249011	prolipoprotein diacylglyceryl transferase	NA
GKD17_02070	1000.16	-0.070668	0.694077	0.778923	DNA-binding protein	NA
GKD17_02075	132.821	-1.36516	0.00011762	0.000583513	TonB-dependent receptor	NA
GKD17_02080	79.4398	-0.887893	0.043945	0.0944101	DUF4980 domain-containing protein	GH32
GKD17_02085	87.7604	-0.705337	0.0622421	0.124554	MFS transporter	NA
GKD17_02090	119.989	-0.112392	0.724619	0.801333	carbohydrate kinase	NA
GKD17_02095	737.324	-0.172671	0.341633	0.467443	substrate-binding domain-containing protein	NA
GKD17_02100	144.876	1.14093	0.00114233	0.00431951	amino acid-binding protein	NA
GKD17_02105	337.502	0.209236	0.380975	0.506356	AMP-binding protein	NA
GKD17_02110	710.967	-0.509556	0.00438875	0.0140078	DUF3256 family protein	NA
GKD17_02115	2556.97	-0.232864	0.402588	0.528183	type B 50S ribosomal protein L31	NA
GKD17_02120	4387.13	0.300005	0.130839	0.227896	class II fructose-1%2C6-bisphosphate aldolase	NA
GKD17_02125	95.7627	-0.46061	0.257801	0.378832	NA	NA
GKD17_02130	45.1206	-1.49874	0.0089811	0.0254703	efflux RND transporter periplasmic adaptor subunit	NA
GKD17_02135	213.673	-2.24402	4.01637e-12	7.37438e-11	NA	NA
GKD17_02140	131.103	-1.56097	1.07584e-06	8.2059e-06	efflux transporter outer membrane subunit	NA
GKD17_02145	142.68	-0.390043	0.366233	0.491901	DUF4934 domain-containing protein	NA
GKD17_02150	327.191	0.348025	0.220231	0.337695	DUF3332 family protein	NA
GKD17_02155	1145.92	0.69556	0.00316883	0.0106384	MFS transporter	NA
GKD17_02160	695.374	0.830446	0.000297217	0.00131514	DUF4831 family protein	NA
GKD17_02165	475.662	0.589865	0.00148037	0.00548136	NAD(P)H-hydrate dehydratase	NA
GKD17_02170	235.338	-0.686477	0.0228803	0.0554796	hypoxanthine phosphoribosyltransferase	NA
GKD17_02175	583.313	-0.256641	0.258935	0.380205	adenylate kinase	NA
GKD17_02180	1087.06	-0.150116	0.395923	0.522131	GTPase ObgE	NA
GKD17_02185	304.725	-0.429503	0.0650925	0.129386	peptidoglycan editing factor PgeF	NA
GKD17_02190	207.632	-0.372306	0.234871	0.354315	hypothetical protein	NA
GKD17_02195	164.549	-0.721188	0.00152118	0.00559757	peptidoglycan DD-metalloendopeptidase family protein	NA
GKD17_02200	74.5869	-0.192945	0.585094	0.692164	hypothetical protein	NA
GKD17_02205	202.26	-0.535844	0.0218836	0.0534266	outer membrane beta-barrel protein	NA
GKD17_02210	1633.24	0.55355	0.00343433	0.0114435	outer membrane beta-barrel protein	NA
GKD17_02215	322.999	0.164165	0.51995	0.634485	outer membrane beta-barrel protein	NA
GKD17_02220	386.627	-0.113538	0.608406	0.711309	phosphoribosylaminoimidazolecarboxamide formyltransferase	NA
GKD17_02225	16485.7	0.817318	0.00161894	0.00591644	NA	NA
GKD17_02230	46.4861	-1.34327	0.00042691	0.00182299	NA	NA
GKD17_02235	621.575	-0.459893	0.111348	0.19991	NA	NA
GKD17_02240	200211	-0.288756	0.239842	0.359864	NA	NA
GKD17_02245	217.967	-0.657768	0.0203475	0.050262	5S ribosomal RNA	NA
GKD17_02250	577.101	-1.2695	9.93812e-10	1.25977e-08	threonine aldolase	NA
GKD17_02255	578.016	-1.76697	1.20799e-10	1.76347e-09	outer membrane beta-barrel protein	NA
GKD17_02260	391.646	-1.65109	1.66779e-10	2.38582e-09	hypothetical protein	NA
GKD17_02265	1239.66	0.378193	0.0163377	0.0420484	mannose-6-phosphate isomerase	NA
GKD17_02270	303.233	-0.691106	0.00798464	0.0232576	beta-propeller fold lactonase family protein	NA
GKD17_02275	813793	0.610368	0.00244002	0.00847111	transfer-messenger RNA	NA
GKD17_02280	852.516	-0.961722	6.00167e-07	4.82862e-06	alpha-L-fucosidase	GH29
GKD17_02285	482.928	-0.759734	0.00014277	0.000685375	GTP-binding protein	NA
GKD17_02290	235.579	-1.7549	4.22093e-12	7.71023e-11	family 43 glycosylhydrolase	GH43,GH28
GKD17_02295	33.0698	-2.00268	0.000343739	0.00149865	RagB/SusD family nutrient uptake outer membrane protein	NA
GKD17_02300	54.2411	-1.74057	0.000206847	0.000950694	SusC/RagA family TonB-linked outer membrane protein	NA
GKD17_02305	130.528	-0.203021	0.585661	0.692605	response regulator	NA
GKD17_02310	29.4204	-0.287075	0.627291	0.728296	glycoside hydrolase family 28 protein	GH28
GKD17_02315	96.2384	0.220744	0.471872	0.591626	histidine kinase	NA
GKD17_02320	32.4102	-0.168961	0.785224	0.848337	histidine kinase	NA
GKD17_02325	12.0668	-2.14276	0.0374003	0.0827016	histidine kinase	NA
GKD17_02330	54.4528	-0.161686	0.778939	0.845383	sensor histidine kinase	NA
GKD17_02335	89.9294	-0.261119	0.460832	0.582707	glucuronyl hydrolase	GH88
GKD17_02340	281.817	-1.40147	5.05848e-06	3.39328e-05	NADH-quinone oxidoreductase subunit NuoN	NA
GKD17_02345	202.105	-1.47214	4.09864e-07	3.41107e-06	NADH-quinone oxidoreductase subunit M	NA
GKD17_02350	372.68	-1.07823	1.12676e-08	1.22364e-07	NADH-quinone oxidoreductase subunit L	NA
GKD17_02355	111.016	-0.948185	0.00438291	0.0140017	NADH-quinone oxidoreductase subunit NuoK	NA
GKD17_02360	101.494	-1.04919	0.00564849	0.0173747	NADH-quinone oxidoreductase subunit J	NA
GKD17_02365	62.6269	-1.11391	0.00602129	0.0183158	4Fe-4S dicluster domain-containing protein	NA
GKD17_02370	263.625	-1.27219	4.06222e-08	3.98612e-07	NADH-quinone oxidoreductase subunit NuoH	NA
GKD17_02375	531.894	-1.09213	3.53997e-11	5.57937e-10	NADH-quinone oxidoreductase subunit D	NA
GKD17_02380	93.9822	-0.84511	0.011164	0.0306129	NADH-quinone oxidoreductase subunit B	NA
GKD17_02385	140.901	-0.177749	0.712861	0.793008	NADH-quinone oxidoreductase subunit A	NA
GKD17_02390	633.509	-0.537721	0.0756975	0.146381	hypothetical protein	NA
GKD17_02395	109.874	-0.596557	0.0441647	0.0947679	TrkH family potassium uptake protein	NA
GKD17_02400	353.543	-0.195184	0.395301	0.521698	Trk system potassium transporter TrkA	NA
GKD17_02405	1212.46	0.220206	0.170501	0.278334	1-deoxy-D-xylulose-5-phosphate synthase	NA
GKD17_02410	113.245	-0.113154	0.733786	0.808708	GSCFA domain protein	NA
GKD17_02415	1209.03	0.432891	0.0207625	0.0511098	bifunctional UDP-N-acetylmuramoyl-tripeptide:D-alanyl-D-alanine ligase/alanine racemase	NA
GKD17_02420	384.678	0.640362	0.00432043	0.0138643	DUF4858 domain-containing protein	NA
GKD17_02425	67.7977	-0.0419283	0.907203	0.935029	exopolygalacturonase	GH28
GKD17_02430	74.576	0.809666	0.0165174	0.0424084	beta-galactosidase	GH2
GKD17_02435	9.53047	-0.867349	0.438936	0.562229	glycoside hydrolase family 28 protein	GH28
GKD17_02440	181.965	0.675711	0.0344648	0.0771613	hypothetical protein	NA
GKD17_02445	58.0615	0.425714	0.443679	0.566446	sulfatase-like hydrolase/transferase	NA
GKD17_02450	15.9284	-0.464885	0.578017	0.687628	RagB/SusD family nutrient uptake outer membrane protein	NA
GKD17_02455	30.9435	0.259885	0.665245	0.758854	SusC/RagA family TonB-linked outer membrane protein	NA
GKD17_02460	157.574	0.395035	0.149688	0.252218	DUF4974 domain-containing protein	NA
GKD17_02465	29.6959	0.0282842	0.951963	0.965241	RNA polymerase sigma-70 factor	NA
GKD17_02470	70.2738	-0.647655	0.139429	0.239423	family 43 glycosylhydrolase	GH43
GKD17_02475	44.2029	-0.228532	0.66236	0.756437	family 43 glycosylhydrolase	GH43
GKD17_02480	0	NA	NA	NA	hypothetical protein	GH115
GKD17_02485	0	NA	NA	NA	RagB/SusD family nutrient uptake outer membrane protein	NA
GKD17_02490	10.494	0.955468	0.349249	0.475	SusC/RagA family TonB-linked outer membrane protein	NA
GKD17_02495	143.548	0.360819	0.173564	0.282427	DUF4974 domain-containing protein	NA
GKD17_02500	427.84	0.877885	0.00011391	0.000568958	RNA polymerase sigma-70 factor	NA
GKD17_02505	252.28	-0.162054	0.52461	0.638993	DNA-binding protein	NA
GKD17_02510	91.3658	-0.376023	0.333782	0.460647	helicase	NA
GKD17_02515	19.1152	0.111183	0.876777	0.913716	DUF1573 domain-containing protein	NA
GKD17_02520	61.9786	0.540851	0.139339	0.239423	RNA polymerase sigma-70 factor	NA
GKD17_02525	159.109	0.606032	0.0396745	0.086772	DUF4974 domain-containing protein	NA
GKD17_02530	14.5142	-0.810578	0.315055	0.440262	SusC/RagA family TonB-linked outer membrane protein	NA
GKD17_02535	0	NA	NA	NA	RagB/SusD family nutrient uptake outer membrane protein	NA
GKD17_02540	0	NA	NA	NA	glycoside hydrolase family 97 protein	GH97
GKD17_02545	354.444	-0.255115	0.169658	0.277467	helix-turn-helix domain-containing protein	NA
GKD17_02550	257.701	0.257669	0.423743	0.547469	family 43 glycosylhydrolase	GH43
GKD17_02555	277.781	-0.228629	0.295446	0.419441	DUF4982 domain-containing protein	GH2
GKD17_02560	88.7736	0.423007	0.297365	0.421998	glucuronyl hydrolase	GH88
GKD17_02565	164.62	-0.125365	0.646123	0.744578	DUF2264 domain-containing protein	GH154
GKD17_02570	0.376225	0	1	NA	glycosyl hydrolase family 2	GH106
GKD17_02575	77.2991	0.803685	0.040255	0.0879125	glycoside hydrolase family 2	GH2
GKD17_02580	47.3598	-0.1677	0.765067	0.83313	SusC/RagA family TonB-linked outer membrane protein	NA
GKD17_02585	36.3507	0.0848962	0.879446	0.915693	RagB/SusD family nutrient uptake outer membrane protein	NA
GKD17_02590	72.0971	-0.700213	0.0855376	0.161124	glycosyl hydrolase family 2	GH106
GKD17_02595	87.7862	-0.346723	0.362833	0.48844	family 43 glycosylhydrolase	GH28,GH43
GKD17_02600	720.198	0.290562	0.150291	0.252684	response regulator	NA
GKD17_02605	1098.83	2.4013	3.03648e-18	1.06039e-16	aldehyde dehydrogenase	NA
GKD17_02610	131.186	1.40497	0.000172149	0.000806834	arabinosidase	GH43
GKD17_02615	305.633	1.1743	2.31604e-06	1.64666e-05	DUF4038 domain-containing protein	GH140
GKD17_02620	101.752	0.467294	0.146867	0.248492	hypothetical protein	NA
GKD17_02625	648.744	-0.149909	0.421696	0.545815	AAA family ATPase	NA
GKD17_02630	159.929	0.696381	0.0105552	0.0293044	MFS transporter	NA
GKD17_02635	294.488	1.11311	1.67236e-05	0.000101447	5-dehydro-4-deoxy-D-glucuronate isomerase	NA
GKD17_02640	347.399	1.34057	0.000404379	0.00173542	PTS sugar transporter subunit IIC	NA
GKD17_02645	43.3949	0.968812	0.0283769	0.0663353	glycosyl hydrolase family 88	GH105
GKD17_02650	66.7876	0.706285	0.108567	0.195805	pectin esterase	CE8
GKD17_02655	92.16	0.874116	0.0393206	0.0862969	SusC/RagA family TonB-linked outer membrane protein	NA
GKD17_02660	90.2092	0.687652	0.0654953	0.129897	RagB/SusD family nutrient uptake outer membrane protein	NA
GKD17_02665	33.9284	0.51266	0.45357	0.576182	SUMF1/EgtB/PvdO family nonheme iron enzyme	GH33
GKD17_02670	479.719	-0.315489	0.20978	0.325946	SusC/RagA family TonB-linked outer membrane protein	NA
GKD17_02675	228.629	0.768032	0.00452969	0.0143548	RagB/SusD family nutrient uptake outer membrane protein	NA
GKD17_02680	187.695	0.25353	0.477943	0.59609	family 43 glycosylhydrolase	GH43
GKD17_02685	125.748	0.505663	0.107124	0.194037	DUF5060 domain-containing protein	NA
GKD17_02690	86.2478	-0.185419	0.610271	0.712483	hypothetical protein	NA
GKD17_02695	26.3324	-0.520483	0.531229	0.644496	carbohydrate esterase	CEnc
GKD17_02700	7.51057	-1.149	0.30872	0.434993	RNA polymerase sigma-70 factor	NA
GKD17_02705	10.8977	0.102218	0.913108	0.938399	DUF4974 domain-containing protein	NA
GKD17_02710	31.6477	0.471594	0.498634	0.615431	SusC/RagA family TonB-linked outer membrane protein	NA
GKD17_02715	17.9636	1.03018	0.145012	0.246555	RagB/SusD family nutrient uptake outer membrane protein	NA
GKD17_02720	42.9302	1.06698	0.0595065	0.120228	beta-glycosidase	GH2
GKD17_02725	82.4227	-0.233353	0.571193	0.682309	glycoside hydrolase family 2	GH2
GKD17_02730	62.4596	-0.107485	0.820041	0.871936	DUF4968 domain-containing protein	GH31
GKD17_02735	59.3201	-0.187704	0.642986	0.74172	prolyl oligopeptidase family serine peptidase	NA
GKD17_02740	104.89	-0.173684	0.688284	0.775427	cupin domain-containing protein	NA
GKD17_02745	23.538	0.918426	0.184548	0.295309	pectate lyase	PL10
GKD17_02750	42.5697	0.259693	0.57063	0.682075	prolyl oligopeptidase family serine peptidase	NA
GKD17_02755	47.8608	0.495586	0.286066	0.410047	pectin esterase	CE12,CE8
GKD17_02760	413.61	1.12917	6.64882e-08	6.2987e-07	response regulator	NA
GKD17_02765	319.777	4.27353	7.74997e-46	2.76054e-43	outer membrane beta-barrel protein	NA
GKD17_02770	1305.38	0.740567	4.15179e-05	0.000229638	alpha/beta fold hydrolase	NA
GKD17_02775	627.363	1.73719	2.90972e-17	9.17206e-16	phosphotransferase	NA
GKD17_02780	23.974	-1.1372	0.146558	0.24818	inorganic phosphate transporter	NA
GKD17_02785	2413.52	0.17935	0.193972	0.307352	bifunctional phosphoribosylaminoimidazolecarboxamide formyltransferase/IMP cyclohydrolase	NA
GKD17_02790	2352.62	0.317898	0.0650343	0.129342	MreB/Mrl family cell shape determining protein	NA
GKD17_02795	2025.55	-0.00164185	0.989613	0.993238	rod shape-determining protein MreC	NA
GKD17_02800	787.318	-0.470763	0.00200934	0.00713585	rod shape-determining protein MreD	NA
GKD17_02805	711.165	-0.807304	9.13335e-07	7.05705e-06	penicillin-binding protein 2	NA
GKD17_02810	563.088	-1.15832	7.6618e-09	8.47557e-08	rod shape-determining protein RodA	NA
GKD17_02815	312.867	-0.573415	0.0114012	0.0311195	gliding motility lipoprotein GldH	NA
GKD17_02820	772.751	0.116884	0.549985	0.660724	hypothetical protein	NA
GKD17_02825	405.657	-0.0898598	0.623535	0.724407	DNA polymerase III subunit delta	NA
GKD17_02830	553.921	0.0209524	0.889651	0.922812	methylenetetrahydrofolate reductase [NAD(P)H]	NA
GKD17_02835	352.45	-0.327741	0.255656	0.376796	cardiolipin synthase	NA
GKD17_02840	30.723	-1.89986	0.00199509	0.00709941	NA	NA
GKD17_02845	147.314	0.283565	0.403741	0.528886	NA	NA
GKD17_02850	105.208	-0.254265	0.48004	0.598077	AI-2E family transporter	NA
GKD17_02855	202.957	-0.403053	0.11034	0.198231	thymidine kinase	NA
GKD17_02860	671.257	-0.227044	0.285518	0.409427	16S rRNA (cytidine(1402)-2'-O)-methyltransferase	NA
GKD17_02865	2420.99	0.353677	0.0341608	0.0767217	hypothetical protein	NA
GKD17_02870	357.247	-0.844135	0.000163698	0.000773333	noncanonical pyrimidine nucleotidase%2C YjjG family	NA
GKD17_02875	4575.1	-0.706524	0.000171711	0.000805842	RagB/SusD family nutrient uptake outer membrane protein	NA
GKD17_02880	7455.44	-0.799532	1.5563e-06	1.1525e-05	SusC/RagA family TonB-linked outer membrane protein	NA
GKD17_02885	1922.85	1.14481	1.34138e-06	1.00378e-05	RagB/SusD family nutrient uptake outer membrane protein	NA
GKD17_02890	4166.59	1.26636	2.9628e-08	3.00453e-07	SusC/RagA family TonB-linked outer membrane protein	NA
GKD17_02895	27.4313	-0.788689	0.230926	0.350622	tyrosine-type recombinase/integrase	NA
GKD17_02900	0	NA	NA	NA	IS5 family transposase	NA
GKD17_02905	1937.04	-0.249018	0.704013	0.786604	SusC/RagA family TonB-linked outer membrane protein	NA
GKD17_02910	852.943	-0.140793	0.830891	0.880319	RagB/SusD family nutrient uptake outer membrane protein	NA
GKD17_02915	499.161	-0.133497	0.851738	0.895746	hypothetical protein	NA
GKD17_02920	4735.13	-1.3191	0.0341907	0.0767406	SusC/RagA family TonB-linked outer membrane protein	NA
GKD17_02925	1894.95	-1.20238	0.0354431	0.079004	RagB/SusD family nutrient uptake outer membrane protein	NA
GKD17_02930	527.397	0.116324	0.559574	0.67066	GTPase HflX	NA
GKD17_02935	1173.54	0.294552	0.108859	0.196232	DUF4954 family protein	NA
GKD17_02940	207.366	-0.75127	0.000310436	0.00136621	CocE/NonD family hydrolase	NA
GKD17_02945	2484.76	0.615806	0.00961864	0.0270202	fumarate hydratase	NA
GKD17_02950	310.375	-0.537245	0.00977211	0.027365	alpha-N-acetylglucosaminidase	GH89
GKD17_02955	1053.39	0.124167	0.415892	0.540857	amino acid permease	NA
GKD17_02960	126.885	0.451442	0.11586	0.206553	TolC family protein	NA
GKD17_02965	454.425	1.15448	5.21754e-05	0.000281589	MMPL family transporter	NA
GKD17_02970	242.716	1.27734	0.000359673	0.0015594	efflux RND transporter periplasmic adaptor subunit	NA
GKD17_02975	648.037	1.02762	3.70342e-07	3.11857e-06	M20/M25/M40 family metallo-hydrolase	NA
GKD17_02980	591.918	0.427439	0.133111	0.231288	ribosome small subunit-dependent GTPase A	NA
GKD17_02985	534.597	0.79676	2.18967e-05	0.000128919	ribosome recycling factor	NA
GKD17_02990	106.257	-0.765466	0.0451929	0.0963934	histidine phosphatase family protein	NA
GKD17_02995	335.89	-0.814229	0.000568398	0.00234333	DUF4450 domain-containing protein	NA
GKD17_03000	94.0264	-1.43436	4.50591e-05	0.000248158	hypothetical protein	NA
GKD17_03005	103.561	-1.43143	9.44927e-06	6.03195e-05	glycoside hydrolase family 88 protein	GH105
GKD17_03010	518.151	0.437562	0.0224234	0.0545574	UMP kinase	NA
GKD17_03015	249.422	-0.848163	0.00483475	0.0151459	MATE family efflux transporter	NA
GKD17_03020	518.542	-0.280927	0.153498	0.256985	peptidase S41	NA
GKD17_03025	511.793	-0.388352	0.0621919	0.12455	biotin--[acetyl-CoA-carboxylase] ligase	NA
GKD17_03030	88.6131	-0.849027	0.0822054	0.156335	MmcQ/YjbR family DNA-binding protein	NA
GKD17_03035	144.53	-0.488689	0.0642288	0.127955	YraN family protein	NA
GKD17_03040	140.726	-0.666676	0.0199925	0.0494881	hypothetical protein	NA
GKD17_03045	692.269	0.208309	0.342837	0.468229	nucleoside deaminase	NA
GKD17_03050	229.293	0.215327	0.358853	0.485282	DUF4834 family protein	NA
GKD17_03055	801.063	-0.506154	0.0127721	0.0342063	CDP-diacylglycerol--serine O-phosphatidyltransferase	NA
GKD17_03060	650.559	-0.304048	0.0629705	0.125659	phosphatidylserine decarboxylase family protein	NA
GKD17_03065	1717.81	0.314928	0.0439733	0.0944141	DNA polymerase III subunit alpha	NA
GKD17_03070	461.965	0.269457	0.249356	0.370131	thioredoxin	NA
GKD17_03075	2049.36	0.618243	2.10628e-05	0.000124628	hypothetical protein	NA
GKD17_03080	273.004	-0.14753	0.574023	0.684065	plasmid pRiA4b ORF-3 family protein	NA
GKD17_03085	72.6851	-0.141641	0.717697	0.796588	hypothetical protein	NA
GKD17_03090	158.023	0.138204	0.722549	0.800037	tRNA (adenosine(37)-N6)-threonylcarbamoyltransferase complex ATPase subunit type 1 TsaE	NA
GKD17_03095	187.171	-0.464398	0.0891471	0.166015	iron chelate uptake ABC transporter family permease subunit	NA
GKD17_03100	121.4	-0.975431	0.000421812	0.00180372	phospholipase	NA
GKD17_03105	359.475	-0.409517	0.109174	0.1967	3-phosphoshikimate 1-carboxyvinyltransferase	NA
GKD17_03110	1341.39	2.57135	6.31965e-11	9.6612e-10	class I fructose-bisphosphate aldolase	NA
GKD17_03115	497.004	2.43786	4.4578e-10	5.94707e-09	2%2C3-diphosphoglycerate-dependent phosphoglycerate mutase	NA
GKD17_03120	182.189	-0.509368	0.0769119	0.148087	NA	NA
GKD17_03125	51.1388	-0.91886	0.0782891	0.150251	DNA polymerase IV	NA
GKD17_03130	1340.89	0.672276	0.0277461	0.0651493	cation/H(+) antiporter	NA
GKD17_03135	0	NA	NA	NA	hypothetical protein	NA
GKD17_03140	0	NA	NA	NA	DDE transposase	NA
GKD17_03145	114.665	-0.0580415	0.864913	0.905059	NA	NA
GKD17_03150	76.6539	0.866649	0.0885888	0.165471	tyrosine-type recombinase/integrase	NA
GKD17_03155	21.2824	-0.733953	0.18854	0.300081	helix-turn-helix domain-containing protein	NA
GKD17_03160	1.08405	-2.91939	0.438563	NA	hypothetical protein	NA
GKD17_03165	12.3519	-1.32861	0.160089	0.265473	hypothetical protein	NA
GKD17_03170	3.80774	-0.791146	0.66178	NA	hypothetical protein	NA
GKD17_03175	286.498	-1.34881	0.00011478	0.000571813	addiction module killer protein	NA
GKD17_03180	172.62	0.491316	0.142919	0.243667	HigA family addiction module antidote protein	NA
GKD17_03185	54.2829	-1.08728	0.0245603	0.0587928	hypothetical protein	NA
GKD17_03190	74.4861	-1.6017	2.00871e-06	1.45132e-05	hypothetical protein	NA
GKD17_03195	309.674	-1.22708	0.00798543	0.0232576	helix-turn-helix domain-containing protein	NA
GKD17_03200	607.154	0.249553	0.239152	0.35898	3-dehydroquinate synthase	NA
GKD17_03205	214.001	0.141505	0.584467	0.691882	hypothetical protein	NA
GKD17_03210	1302.32	0.805954	0.000726022	0.00288948	outer membrane beta-barrel protein	NA
GKD17_03215	331.14	0.107126	0.555768	0.666997	cardiolipin synthase	NA
GKD17_03220	105.237	0.0681537	0.806663	0.862482	methyltransferase domain-containing protein	NA
GKD17_03225	1372.94	1.96514	2.8275e-11	4.55726e-10	DUF3822 family protein	NA
GKD17_03230	1146.51	1.26402	1.01098e-10	1.48195e-09	hypothetical protein	NA
GKD17_03235	207.466	-0.430182	0.124184	0.218766	AAA family ATPase	NA
GKD17_03240	2527.79	-0.341043	0.0624633	0.124811	alanine--tRNA ligase	NA
GKD17_03245	764.117	-0.102341	0.559906	0.670833	peptidoglycan DD-metalloendopeptidase family protein	NA
GKD17_03250	523.259	-0.135056	0.546186	0.657269	MerR family transcriptional regulator	NA
GKD17_03255	1635.66	-0.0468826	0.693654	0.778852	RelA/SpoT family protein	NA
GKD17_03260	340.422	0.124537	0.665754	0.758854	transglycosylase SLT domain-containing protein	GH23,CBM50
GKD17_03265	384.946	0.579822	0.0736392	0.142944	hypothetical protein	NA
GKD17_03270	580.588	0.412653	0.128569	0.224932	ParB/RepB/Spo0J family partition protein	NA
GKD17_03275	642.131	0.306945	0.107751	0.194917	AAA family ATPase	NA
GKD17_03280	747.346	0.638603	0.00109237	0.00416598	5'/3'-nucleotidase SurE	NA
GKD17_03285	704.045	0.118212	0.484302	0.601913	lipid-A-disaccharide synthase	GT19
GKD17_03290	553.402	0.0212403	0.896162	0.927675	hypothetical protein	NA
GKD17_03295	648.64	0.0539741	0.778932	0.845383	phosphatidate cytidylyltransferase	NA
GKD17_03300	2906.56	0.598415	1.47869e-05	9.11263e-05	ATP-dependent zinc metalloprotease FtsH	NA
GKD17_03305	560.384	0.839246	2.25925e-05	0.000132796	ribosome silencing factor	NA
GKD17_03310	117.233	-0.0414939	0.910803	0.937925	NA	NA
GKD17_03315	3847.94	0.777399	2.26235e-07	1.96549e-06	DUF349 domain-containing protein	NA
GKD17_03320	964.758	-0.268916	0.0478236	0.100977	magnesium transporter	NA
GKD17_03325	394.286	0.218593	0.278887	0.402501	16S rRNA (adenine(1518)-N(6)/adenine(1519)-N(6))-dimethyltransferase RsmA	NA
GKD17_03330	328.473	-0.108064	0.630901	0.731533	flippase-like domain-containing protein	NA
GKD17_03335	4656.18	0.941103	1.57458e-14	3.7391e-13	beta-Ala-His dipeptidase	NA
GKD17_03340	704.93	0.919703	5.99033e-05	0.000316581	nucleoside deaminase	NA
GKD17_03345	42.0052	-0.0985015	0.860793	0.902604	type II toxin-antitoxin system Y4mF family antitoxin	NA
GKD17_03350	133.836	-0.676448	0.016658	0.0426571	phosphatidylinositol kinase	NA
GKD17_03355	241.809	-0.279788	0.337912	0.464727	type II toxin-antitoxin system HipA family toxin	NA
GKD17_03360	2838.39	0.721402	0.000318399	0.00139672	alpha-2-macroglobulin	NA
GKD17_03365	318.977	0.493602	0.0719851	0.140039	hypothetical protein	NA
GKD17_03370	359.226	0.0370287	0.8626	0.903967	DUF1573 domain-containing protein	NA
GKD17_03375	1070.07	0.210845	0.199624	0.314073	methylmalonyl Co-A mutase-associated GTPase MeaB	NA
GKD17_03380	1913.03	0.231878	0.103301	0.187822	6-phosphofructokinase	NA
GKD17_03385	356.249	0.669744	0.00116899	0.00441564	4-hydroxy-3-methylbut-2-enyl diphosphate reductase	NA
GKD17_03390	219.578	0.454279	0.0380765	0.0839586	(d)CMP kinase	NA
GKD17_03395	3860.84	1.1294	5.2348e-15	1.29489e-13	TonB family protein	NA
GKD17_03400	816.145	0.66243	1.74154e-05	0.000105142	polyprenyl synthetase family protein	NA
GKD17_03405	663.913	0.234474	0.267132	0.389969	YchF/TatD family DNA exonuclease	NA
GKD17_03410	916.144	0.683137	0.000399979	0.00171861	NA	NA
GKD17_03415	10188.6	0.344268	0.0740409	0.143568	MotA/TolQ/ExbB proton channel family protein	NA
GKD17_03420	3172.31	0.736894	6.49781e-10	8.44715e-09	hypothetical protein	NA
GKD17_03425	3879.51	0.850779	1.02704e-09	1.28333e-08	biopolymer transporter ExbD	NA
GKD17_03430	5986.5	0.803108	7.00444e-11	1.05273e-09	biopolymer transporter ExbD	NA
GKD17_03435	350.801	-0.0258209	0.912626	0.938174	GNAT family N-acetyltransferase	NA
GKD17_03440	350.542	-0.0365018	0.903394	0.932451	peptidase M64	NA
GKD17_03445	503.603	0.660835	0.00512736	0.0159091	AsnC family transcriptional regulator	NA
GKD17_03450	1024.76	0.608389	0.0524734	0.108985	dihydrofolate reductase	NA
GKD17_03455	440	-0.44303	0.0284968	0.0664738	thymidylate synthase	NA
GKD17_03460	140.962	0.888774	0.000733438	0.00290925	DUF5056 domain-containing protein	NA
GKD17_03465	247.066	1.60735	5.0032e-05	0.000272498	sigma-70 family RNA polymerase sigma factor	NA
GKD17_03470	443.875	1.43831	1.02293e-09	1.28333e-08	hypothetical protein	NA
GKD17_03475	613.928	-0.464261	0.0425938	0.0920068	rRNA cytosine-C5-methyltransferase	NA
GKD17_03480	526.243	-0.681078	2.68119e-05	0.000154094	DNA topoisomerase III	NA
GKD17_03485	545.122	2.56826	2.11035e-18	7.51708e-17	hypothetical protein	NA
GKD17_03490	301.41	1.44727	3.41069e-09	3.90639e-08	dihydrolipoamide acyltransferase	NA
GKD17_03495	1017.41	0.480658	0.00776269	0.0227953	AAA family ATPase	NA
GKD17_03500	6299.37	0.591016	0.0565498	0.115499	aconitate hydratase	NA
GKD17_03505	413.272	0.743464	0.339422	0.465904	NADP-dependent isocitrate dehydrogenase	NA
GKD17_03510	705.921	0.76681	0.266587	0.389407	citrate synthase	NA
GKD17_03515	12.4796	-0.875272	0.338549	0.465243	hypothetical protein	NA
GKD17_03520	0	NA	NA	NA	GNAT family N-acetyltransferase	NA
GKD17_03525	0	NA	NA	NA	site-specific integrase	NA
GKD17_03530	0	NA	NA	NA	hypothetical protein	NA
GKD17_03535	0	NA	NA	NA	DNA adenine methylase	NA
GKD17_03540	0	NA	NA	NA	AAA family ATPase	NA
GKD17_03545	301.918	1.21235	6.26413e-05	0.000330561	DUF1295 domain-containing protein	NA
GKD17_03550	603.838	1.452	1.39517e-08	1.48346e-07	NADH:flavin oxidoreductase	NA
GKD17_03555	561.442	1.47106	6.81562e-16	1.85323e-14	SDR family NAD(P)-dependent oxidoreductase	NA
GKD17_03560	573.608	0.520135	0.00234826	0.00818008	EamA family transporter	NA
GKD17_03565	228.304	0.597573	0.0456055	0.0970992	AAA family ATPase	NA
GKD17_03570	787.748	1.97731	2.0664e-10	2.93248e-09	DUF4435 domain-containing protein	NA
GKD17_03575	568.859	1.89624	9.01604e-10	1.14697e-08	DoxX family membrane protein	NA
GKD17_03580	754.967	2.37924	7.93405e-25	5.04662e-23	6-phosphofructokinase	NA
GKD17_03585	244.049	0.804874	0.000295741	0.00131024	HAD-IIIA family hydrolase	NA
GKD17_03590	72.9067	0.898031	0.0498605	0.104288	nitroreductase	NA
GKD17_03595	66.0583	2.0135	0.000101921	0.000514226	oxaloacetate decarboxylase	NA
GKD17_03600	812.052	2.23861	5.53216e-13	1.12603e-11	oxaloacetate decarboxylase	NA
GKD17_03605	711.535	2.09797	1.99724e-12	3.78413e-11	sodium ion-translocating decarboxylase subunit beta	NA
GKD17_03610	94.625	0.494978	0.174991	0.283455	redoxin family protein	NA
GKD17_03615	54.7102	0.0385028	0.926646	0.947062	DUF255 domain-containing protein	NA
GKD17_03620	96.4262	0.0513936	0.884109	0.91869	RagB/SusD family nutrient uptake outer membrane protein	NA
GKD17_03625	180.882	-0.0800382	0.834594	0.883455	SusC/RagA family TonB-linked outer membrane protein	NA
GKD17_03630	115.31	-0.135947	0.718261	0.796751	DUF4974 domain-containing protein	NA
GKD17_03635	113.991	0.408095	0.245046	0.365964	sigma-70 family RNA polymerase sigma factor	NA
GKD17_03640	28.086	0.575334	0.252902	0.373636	family 43 glycosylhydrolase	GH43
GKD17_03645	21.915	2.2258	0.000457789	0.00193663	DUF4861 domain-containing protein	NA
GKD17_03650	77.0181	3.29183	5.15598e-16	1.44241e-14	glycoside hydrolase family 28 protein	GH28
GKD17_03655	1793.17	-0.368003	0.0293618	0.0680297	SDR family oxidoreductase	NA
GKD17_03660	2422.18	-0.508429	0.00304658	0.0102862	gliding motility lipoprotein GldB	NA
GKD17_03665	1033.2	-0.606489	0.000187713	0.000872892	SAM-dependent methyltransferase	NA
GKD17_03670	666.823	-0.203876	0.544259	0.655613	hypothetical protein	NA
GKD17_03675	296.186	-0.54057	0.0375741	0.0830266	lipoyl synthase	NA
GKD17_03680	898.68	-0.163516	0.318933	0.444808	prolyl oligopeptidase family serine peptidase	NA
GKD17_03685	792.493	-0.0319627	0.845145	0.891444	TIGR01212 family radical SAM protein	NA
GKD17_03690	1155.31	-0.416284	0.026345	0.0623941	MBL fold metallo-hydrolase	NA
GKD17_03695	459.448	-1.57594	5.18329e-16	1.44241e-14	mechanosensitive ion channel	NA
GKD17_03700	123.603	-3.5951	1.40216e-32	1.51348e-30	threonylcarbamoyl-AMP synthase	NA
GKD17_03705	871.371	-3.49476	2.34674e-33	2.78636e-31	AAA family ATPase	NA
GKD17_03710	5.58376	0.392472	0.750221	NA	hypothetical protein	NA
GKD17_03715	95.57	0.600045	0.0483581	0.101803	SPFH domain-containing protein	NA
GKD17_03720	62.7198	1.0941	0.00668397	0.0199902	Arc family DNA-binding protein	NA
GKD17_03725	220.374	0.931051	0.00313574	0.0105466	carboxypeptidase-like regulatory domain-containing protein	NA
GKD17_03730	153.358	1.23794	0.000121173	0.000598952	RNA polymerase sigma-70 factor	NA
GKD17_03735	69.045	0.631379	0.147293	0.24877	anti-sigma factor	NA
GKD17_03740	201.921	0.588524	0.0327923	0.0743042	carboxypeptidase-like regulatory domain-containing protein	NA
GKD17_03745	16522.6	0.810605	0.00173311	0.00628008	NA	NA
GKD17_03750	46.6096	-1.13415	0.0178116	0.0451564	NA	NA
GKD17_03755	620.086	-0.426656	0.130119	0.226976	NA	NA
GKD17_03760	200455	-0.287747	0.241526	0.361781	NA	NA
GKD17_03765	220.484	-0.659446	0.025818	0.0612275	5S ribosomal RNA	NA
GKD17_03770	2514.56	0.326597	0.173324	0.282223	2-isopropylmalate synthase	NA
GKD17_03775	3807.57	0.479027	0.0489129	0.102789	3-isopropylmalate dehydratase large subunit	NA
GKD17_03780	1237.83	0.838793	5.56027e-08	5.33846e-07	3-isopropylmalate dehydratase small subunit	NA
GKD17_03785	2831.87	0.359161	0.164149	0.270584	2-isopropylmalate synthase	NA
GKD17_03790	2545.37	0.582887	0.00795335	0.0232022	3-isopropylmalate dehydrogenase	NA
GKD17_03795	1149.9	0.496823	0.0475369	0.100506	redoxin domain-containing protein	NA
GKD17_03800	274.807	-0.0647709	0.746167	0.818303	peptide-methionine (S)-S-oxide reductase MsrA	NA
GKD17_03805	475.262	0.401213	0.0600593	0.12107	tetratricopeptide repeat protein	NA
GKD17_03810	474.287	-0.289562	0.137232	0.236946	DNA helicase RecQ	NA
GKD17_03815	4520.85	1.16242	1.27271e-09	1.55254e-08	helix-turn-helix domain-containing protein	NA
GKD17_03820	1221.03	0.125406	0.519698	0.634395	dihydrofolate reductase	NA
GKD17_03825	271.871	0.257773	0.327795	0.453968	DNA alkylation repair protein	NA
GKD17_03830	2374.27	-0.107202	0.369859	0.495463	transcriptional repressor	NA
GKD17_03835	1636.76	0.086502	0.595929	0.701296	adenylosuccinate synthase	NA
GKD17_03840	132.462	-1.32452	7.29673e-05	0.000377524	DUF4373 domain-containing protein	NA
GKD17_03845	1041.84	-0.515341	0.156029	0.260434	SusC/RagA family TonB-linked outer membrane protein	NA
GKD17_03850	573.347	-0.935489	0.00365681	0.0120831	SusD/RagB family nutrient-binding outer membrane lipoprotein	NA
GKD17_03855	207.216	1.37521	1.72949e-11	2.89223e-10	SGNH/GDSL hydrolase family protein	NA
GKD17_03860	154.711	0.34068	0.26408	0.386782	polysaccharide deacetylase family protein	CE12
GKD17_03865	48.3514	-0.92351	0.0344086	0.0771613	RNA polymerase sigma-70 factor	NA
GKD17_03870	21.797	-1.69206	0.00194019	0.00693342	DUF4974 domain-containing protein	NA
GKD17_03875	0	NA	NA	NA	SusC/RagA family TonB-linked outer membrane protein	NA
GKD17_03880	0	NA	NA	NA	RagB/SusD family nutrient uptake outer membrane protein	NA
GKD17_03885	0	NA	NA	NA	hypothetical protein	GH146
GKD17_03890	0	NA	NA	NA	NA	NA
GKD17_03895	1217.03	0.450033	0.0060051	0.0182822	ATP-binding cassette domain-containing protein	NA
GKD17_03900	2663.58	0.642474	0.000123336	0.000607637	M13 family peptidase	NA
GKD17_03905	1005.81	0.565931	0.00230013	0.0080482	hypothetical protein	NA
GKD17_03910	850.121	-0.289688	0.0797135	0.152328	efflux RND transporter periplasmic adaptor subunit	NA
GKD17_03915	1258.94	-0.266192	0.122012	0.215685	CusA/CzcA family heavy metal efflux RND transporter	NA
GKD17_03920	500.25	-0.181304	0.396808	0.522911	TolC family protein	NA
GKD17_03925	896.156	0.768473	0.00641883	0.0193762	glycosyl hydrolase	GH109
GKD17_03930	446.084	-0.330023	0.0623142	0.124628	homoserine O-succinyltransferase	NA
GKD17_03935	1232.67	-0.550304	0.0172298	0.0437749	collagenase-like protease	NA
GKD17_03940	379.686	-0.554054	0.0163539	0.0420598	hypothetical protein	NA
GKD17_03945	4179.69	2.35729	5.70899e-05	0.000304879	TonB-dependent receptor	NA
GKD17_03950	204.294	-0.942884	0.00043026	0.00183324	helix-turn-helix transcriptional regulator	NA
GKD17_03955	1399.66	2.66209	1.21385e-12	2.37567e-11	dihydrolipoyl dehydrogenase	NA
GKD17_03960	588.375	2.34088	1.21319e-10	1.76382e-09	lipoate--protein ligase family protein	NA
GKD17_03965	842.935	1.75841	2.74077e-08	2.80535e-07	2-oxo acid dehydrogenase subunit E2	NA
GKD17_03970	802.389	1.61712	1.13441e-08	1.2282e-07	2-oxoisovalerate dehydrogenase	NA
GKD17_03975	292.02	0.874667	0.00485896	0.0151821	flavodoxin	NA
GKD17_03980	419.143	0.544827	0.0154179	0.0401747	FAD-binding protein	NA
GKD17_03985	127.767	1.24825	9.11822e-06	5.84156e-05	DUF1847 domain-containing protein	NA
GKD17_03990	225.272	0.508228	0.0284564	0.0664232	DNA repair protein RadA	NA
GKD17_03995	798.631	2.36738	1.17388e-16	3.5738e-15	DUF3078 domain-containing protein	NA
GKD17_04000	17378	0.442594	0.00454769	0.014399	bifunctional aspartate kinase/homoserine dehydrogenase I	NA
GKD17_04005	9232.61	0.535861	0.000228125	0.00103646	cofactor-independent phosphoglycerate mutase	NA
GKD17_04010	6708.95	0.706937	0.000643356	0.00258942	threonine synthase	NA
GKD17_04015	583.963	-0.185864	0.44279	0.565513	ATP-binding cassette domain-containing protein	NA
GKD17_04020	186.491	-0.872216	0.000474063	0.00199364	iron chelate uptake ABC transporter family permease subunit	NA
GKD17_04025	113.598	-0.696396	0.0271367	0.0639716	ABC transporter substrate-binding protein	NA
GKD17_04030	140.62	0.158658	0.532136	0.644936	ATP-dependent DNA helicase RecG	NA
GKD17_04035	114.419	2.03507	7.53806e-07	5.90122e-06	hypothetical protein	NA
GKD17_04040	84.9357	-0.151568	0.689619	0.776121	TonB-dependent receptor	NA
GKD17_04045	161.655	-0.223967	0.407558	0.532552	alpha/beta hydrolase	NA
GKD17_04050	36.1831	0.100565	0.861338	0.90291	DUF2089 family protein	NA
GKD17_04055	54.801	0.0332175	0.926682	0.947062	hypothetical protein	NA
GKD17_04060	900.142	-0.308727	0.08504	0.160441	prephenate dehydrogenase/arogenate dehydrogenase family protein	NA
GKD17_04065	814.686	-0.455365	0.0080903	0.0234671	3-deoxy-7-phosphoheptulonate synthase	NA
GKD17_04070	1526.69	-0.338906	0.0196968	0.0489261	aminotransferase class I/II-fold pyridoxal phosphate-dependent enzyme	NA
GKD17_04075	953.431	-0.259411	0.136995	0.236652	prephenate dehydratase	NA
GKD17_04080	34.6897	0.887431	0.143516	0.244479	transcriptional regulator	NA
GKD17_04085	114.869	1.55263	0.000130235	0.000638098	protease	NA
GKD17_04090	423.914	0.234952	0.233475	0.352833	putative C-S lyase	NA
GKD17_04095	404.718	0.363418	0.0928832	0.171603	AI-2E family transporter	NA
GKD17_04100	153.138	1.51597	1.33104e-06	9.98143e-06	tetratricopeptide repeat protein	NA
GKD17_04105	247.021	0.934497	0.00197827	0.00704659	O-GlcNAcase	GH84
GKD17_04110	228.894	-0.169913	0.457188	0.57892	RecQ family ATP-dependent DNA helicase	NA
GKD17_04115	1121.26	0.073999	0.672108	0.762436	single-stranded-DNA-specific exonuclease RecJ	NA
GKD17_04120	1664.47	0.848684	1.70684e-09	2.06794e-08	aminopeptidase	NA
GKD17_04125	786.969	0.933174	2.05952e-08	2.17041e-07	M24 family metallopeptidase	NA
GKD17_04130	746.02	-0.143569	0.361545	0.487442	patatin family protein	NA
GKD17_04135	481.891	1.83238	2.61367e-07	2.24334e-06	hypothetical protein	NA
GKD17_04140	3679.95	0.305768	0.00578099	0.0177363	ribonuclease Y	NA
GKD17_04145	255.535	-0.594107	0.00919693	0.025979	cell division protein ZapA	NA
GKD17_04150	160.018	-0.870691	0.00518349	0.0160413	hypothetical protein	NA
GKD17_04155	72.5791	-2.59489	6.71047e-09	7.46959e-08	DUF454 family protein	NA
GKD17_04160	266.189	-1.65632	2.25306e-10	3.14722e-09	6-carboxytetrahydropterin synthase QueD	NA
GKD17_04165	748.997	-1.54983	9.10707e-09	9.98135e-08	radical SAM protein	NA
GKD17_04170	39.6002	0.36486	0.578638	0.687628	NA	NA
GKD17_04175	246.983	-0.400309	0.0679828	0.133713	uracil-DNA glycosylase family protein	NA
GKD17_04180	229.989	0.429881	0.104895	0.190436	hypothetical protein	NA
GKD17_04185	248.206	-0.95348	0.00132721	0.0049816	amino acid carrier protein	NA
GKD17_04190	100.803	-0.344342	0.338206	0.464951	ATP-binding protein	NA
GKD17_04195	835.886	-0.125265	0.50646	0.623147	helix-turn-helix domain-containing protein	NA
GKD17_04200	377.45	1.10779	0.000322835	0.00141444	N-acetyltransferase	NA
GKD17_04205	938.463	-0.230643	0.490081	0.607611	serine dehydratase subunit alpha family protein	NA
GKD17_04210	1805.39	-1.62818	2.18865e-05	0.000128919	thiol:disulfide interchange protein	NA
GKD17_04215	121.808	-0.527881	0.145669	0.2472	helix-turn-helix domain-containing protein	NA
GKD17_04220	40.3401	0.0159552	0.973758	0.981196	NA	NA
GKD17_04225	129.835	4.99463	3.08319e-22	1.50443e-20	OmpA family protein	NA
GKD17_04230	269.945	4.30636	3.69898e-23	1.93761e-21	hypothetical protein	NA
GKD17_04235	101.118	1.61172	0.00900207	0.0255094	helix-turn-helix domain-containing protein	NA
GKD17_04240	6.20982	-0.227749	0.870665	NA	exopolygalacturonase	GH28
GKD17_04245	28.5285	0.251298	0.700831	0.78402	SusC/RagA family TonB-linked outer membrane protein	NA
GKD17_04250	34.8382	0.152804	0.807275	0.862482	RagB/SusD family nutrient uptake outer membrane protein	NA
GKD17_04255	54.5031	-0.182023	0.674778	0.764248	DUF4982 domain-containing protein	GH2
GKD17_04260	69.6372	-0.881058	0.0361744	0.0803873	response regulator	NA
GKD17_04265	12.5818	-1.47388	0.115049	0.205415	hypothetical protein	NA
GKD17_04270	0.835888	2.556	0.576054	NA	hypothetical protein	NA
GKD17_04275	8.28272	-1.25065	0.366538	0.492126	hypothetical protein	NA
GKD17_04280	3.82796	-3.82332	0.0336337	NA	hypothetical protein	NA
GKD17_04285	28.4774	-1.37007	0.0768614	0.148069	TonB-dependent receptor	NA
GKD17_04290	57.564	-1.07616	0.0715798	0.139479	cobaltochelatase subunit CobN	NA
GKD17_04295	17.4001	1.08921	0.153036	0.256644	hypothetical protein	NA
GKD17_04300	9.32607	0.326658	0.72287	0.800144	MotA/TolQ/ExbB proton channel family protein	NA
GKD17_04305	11.9452	1.32966	0.173359	0.282223	DUF2149 domain-containing protein	NA
GKD17_04310	225.814	2.48593	4.251e-07	3.52141e-06	hypothetical protein	NA
GKD17_04315	85.5269	2.04037	6.60956e-05	0.000346224	hypothetical protein	NA
GKD17_04320	41.9751	-0.0976749	0.856186	0.898566	hypothetical protein	NA
GKD17_04325	24.3724	-0.224591	0.753864	0.823568	DUF4906 domain-containing protein	NA
GKD17_04330	6.20743	-1.9864	0.149982	NA	DUF3575 domain-containing protein	NA
GKD17_04335	25.5508	0.0490388	0.941034	0.958252	DUF3868 domain-containing protein	NA
GKD17_04340	42.8016	-0.181945	0.72336	0.800438	hypothetical protein	NA
GKD17_04345	55.896	-0.810241	0.0410105	0.0891458	hypothetical protein	NA
GKD17_04350	358.473	1.3863	1.86509e-05	0.000112031	DUF4091 domain-containing protein	GH123
GKD17_04355	414.793	0.0196641	0.935958	0.954197	redoxin domain-containing protein	NA
GKD17_04360	323.948	-0.232699	0.277606	0.400986	cation:dicarboxylase symporter family transporter	NA
GKD17_04365	72.2007	-0.0602575	0.864262	0.904816	SusD/RagB family nutrient-binding outer membrane lipoprotein	NA
GKD17_04370	92.7952	0.870746	0.0470626	0.0996061	SusC/RagA family TonB-linked outer membrane protein	NA
GKD17_04375	107.876	-0.932833	0.000939728	0.00364559	DUF4974 domain-containing protein	NA
GKD17_04380	4837.84	0.368586	0.0112722	0.030791	phosphoglycerate kinase	NA
GKD17_04385	626.58	-0.516689	0.0185824	0.0467465	hypothetical protein	NA
GKD17_04390	741.899	0.752351	0.000295091	0.00130898	family 20 glycosylhydrolase	GH20
GKD17_04395	220.784	-0.044678	0.873458	0.91159	DUF1624 domain-containing protein	NA
GKD17_04400	183.421	-0.203963	0.358279	0.484925	RNA polymerase sigma-70 factor	NA
GKD17_04405	1809.42	-0.877479	1.00556e-06	7.70283e-06	outer membrane beta-barrel protein	NA
GKD17_04410	1076.76	-0.134315	0.465632	0.587109	MATE family efflux transporter	NA
GKD17_04415	3668.03	-0.209666	0.211601	0.327903	signal recognition particle protein	NA
GKD17_04420	302.756	0.45408	0.0497968	0.104216	bifunctional methylenetetrahydrofolate dehydrogenase/methenyltetrahydrofolate cyclohydrolase FolD	NA
GKD17_04425	13.8367	-0.0586262	0.939926	0.957649	hypothetical protein	NA
GKD17_04430	371.631	0.329388	0.292084	0.415995	CapA family protein	NA
GKD17_04435	149.562	-0.122135	0.778684	0.845383	NA	NA
GKD17_04440	162.26	-0.968954	0.00391642	0.0127867	sigma-70 family RNA polymerase sigma factor	NA
GKD17_04445	150.902	-1.67937	8.97775e-07	6.96704e-06	DUF4974 domain-containing protein	NA
GKD17_04450	239.627	-2.01249	1.97331e-12	3.75878e-11	SusC/RagA family TonB-linked outer membrane protein	NA
GKD17_04455	85.3257	-2.28184	2.95873e-08	3.00453e-07	RagB/SusD family nutrient uptake outer membrane protein	NA
GKD17_04460	68.458	-2.08115	4.44156e-12	8.07186e-11	redoxin family protein	NA
GKD17_04465	135.063	-1.78907	1.29893e-09	1.57911e-08	redoxin domain-containing protein	NA
GKD17_04470	36.0298	-0.665718	0.280492	0.404335	beta-galactosidase	GH2
GKD17_04475	11.6456	-0.242136	0.749803	0.821027	galactose-1-epimerase	NA
GKD17_04480	125.683	0.199868	0.587705	0.694561	response regulator	NA
GKD17_04485	36.9055	-0.669655	0.30163	0.427199	SusC/RagA family TonB-linked outer membrane protein	NA
GKD17_04490	34.0485	-0.0445745	0.949989	0.964063	RagB/SusD family nutrient uptake outer membrane protein	NA
GKD17_04495	36.5959	-1.11522	0.0321223	0.0731583	family 43 glycosylhydrolase	GH43
GKD17_04500	21.1839	-1.62142	0.0479916	0.101151	family 43 glycosylhydrolase	GH43
GKD17_04505	28.2798	-1.81741	0.00813409	0.0235558	family 43 glycosylhydrolase	GH43
GKD17_04510	212.632	-2.47527	5.05057e-18	1.69718e-16	hypothetical protein	NA
GKD17_04515	49.8238	-0.240585	0.530215	0.643485	aminodeoxychorismate synthase component I	NA
GKD17_04520	27.9423	-0.348298	0.537707	0.65014	4-amino-4-deoxychorismate lyase	NA
GKD17_04525	1517.63	-0.325239	0.0829641	0.157526	hypothetical protein	NA
GKD17_04530	884.721	-0.806482	0.000135398	0.000657997	MFS transporter	NA
GKD17_04535	1784.03	-0.0737033	0.668672	0.760928	phenylalanine--tRNA ligase subunit alpha	NA
GKD17_04540	390.013	-1.16261	1.33656e-07	1.2176e-06	DUF4348 domain-containing protein	NA
GKD17_04545	592.442	-0.904624	0.000104633	0.00052716	UDP-N-acetylmuramate dehydrogenase	NA
GKD17_04550	589.474	-0.532401	0.00791305	0.0231378	MBL fold metallo-hydrolase	NA
GKD17_04555	372.092	-0.688553	0.00133236	0.00499565	endonuclease III	NA
GKD17_04560	112.296	-0.457495	0.189741	0.301587	amidinotransferase	NA
GKD17_04565	224.504	-0.454719	0.139075	0.239201	amidinotransferase	NA
GKD17_04570	156.046	-0.455821	0.124029	0.2186	ornithine--oxo-acid transaminase	NA
GKD17_04575	794.413	-1.01875	0.000134044	0.000654062	queuosine precursor transporter	NA
GKD17_04580	379.017	-1.0634	2.09012e-06	1.50101e-05	7-cyano-7-deazaguanine synthase QueC	NA
GKD17_04585	197.076	-1.34405	1.68861e-07	1.5189e-06	NADPH-dependent 7-cyano-7-deazaguanine reductase QueF	NA
GKD17_04590	153.321	-0.201045	0.473864	0.593412	NA	NA
GKD17_04595	958.449	-1.82683	1.38976e-16	4.15993e-15	urea transporter	NA
GKD17_04600	1374.49	-1.30446	1.71502e-11	2.88156e-10	DNA polymerase III subunit gamma/tau	NA
GKD17_04605	220.975	-1.04825	4.7652e-06	3.20863e-05	septum formation initiator family protein	NA
GKD17_04610	508.911	-0.879359	2.7388e-05	0.000156842	hypothetical protein	NA
GKD17_04615	1271.02	-0.6835	2.29016e-05	0.00013417	serine protease	NA
GKD17_04620	921.789	-0.31066	0.0679499	0.133713	serine protease	NA
GKD17_04625	3664.08	0.853285	2.37486e-06	1.68176e-05	DUF4369 domain-containing protein	NA
GKD17_04630	581.535	-0.453148	0.0238976	0.0576325	1-acylglycerol-3-phosphate O-acyltransferase	NA
GKD17_04635	517.737	-0.749881	0.00237271	0.00825352	metallophosphoesterase	NA
GKD17_04640	244.369	-0.367101	0.0727462	0.141288	5-methyltetrahydrofolate--homocysteine methyltransferase	NA
GKD17_04645	945.937	0.344776	0.150074	0.252509	dihydroorotase	NA
GKD17_04650	791.264	1.02502	6.59866e-09	7.36815e-08	glycosyltransferase	GT2
GKD17_04655	2997.11	3.3714	6.7356e-24	3.9987e-22	outer membrane beta-barrel protein	NA
GKD17_04660	2245.2	2.99896	7.37224e-24	4.3049e-22	DUF4136 domain-containing protein	NA
GKD17_04665	326.191	1.63872	1.77391e-06	1.29747e-05	copper homeostasis protein	NA
GKD17_04670	591.323	0.744502	1.28361e-06	9.66646e-06	peptidase S41	NA
GKD17_04675	1256.56	2.53597	1.17828e-17	3.88613e-16	bifunctional aspartate transaminase/aspartate 4-decarboxylase	NA
GKD17_04680	835.477	2.11679	4.17209e-13	8.69064e-12	aspartate-alanine antiporter	NA
GKD17_04685	771.717	0.401595	0.0169421	0.043229	hypothetical protein	NA
GKD17_04690	654.36	0.121915	0.473866	0.593412	tetratricopeptide repeat protein	NA
GKD17_04695	170.675	-0.0956075	0.717339	0.796588	DUF418 domain-containing protein	NA
GKD17_04700	1061.32	-1.18513	6.82603e-07	5.37928e-06	transcription-repair coupling factor	NA
GKD17_04705	2575.86	2.24742	3.78728e-34	4.65182e-32	TonB family protein	NA
GKD17_04710	4.0557	0.209029	0.887546	NA	transcriptional regulator	NA
GKD17_04715	0	NA	NA	NA	acyl carrier protein	NA
GKD17_04720	0	NA	NA	NA	AMP-binding protein	NA
GKD17_04725	0	NA	NA	NA	4Fe-4S dicluster domain-containing protein	NA
GKD17_04730	0	NA	NA	NA	hypothetical protein	NA
GKD17_04735	0	NA	NA	NA	hypothetical protein	NA
GKD17_04740	0	NA	NA	NA	hypothetical protein	NA
GKD17_04745	0	NA	NA	NA	aldo/keto reductase	NA
GKD17_04750	0	NA	NA	NA	hypothetical protein	NA
GKD17_04755	8.22749	-0.721438	0.474463	0.593412	N-acetylmuramoyl-L-alanine amidase	NA
GKD17_04760	2.33626	-2.68885	0.321305	NA	smalltalk protein	NA
GKD17_04765	11.6617	0.923328	0.228391	0.347217	DNA-binding protein	NA
GKD17_04770	0	NA	NA	NA	DUF4248 domain-containing protein	NA
GKD17_04775	33.2055	-0.133485	0.794844	0.854055	toprim domain-containing protein	NA
GKD17_04780	16.7878	-0.227414	0.791473	0.852503	hypothetical protein	NA
GKD17_04785	2.40242	-0.0272889	0.990571	NA	hypothetical protein	NA
GKD17_04790	0	NA	NA	NA	polysaccharide pyruvyl transferase family protein	NA
GKD17_04795	0	NA	NA	NA	glycosyltransferase	GT2
GKD17_04800	0	NA	NA	NA	glycosyltransferase	GT2
GKD17_04805	0	NA	NA	NA	EpsG family protein	NA
GKD17_04810	0	NA	NA	NA	glycosyltransferase	GT2
GKD17_04815	0	NA	NA	NA	glycosyltransferase	GT4
GKD17_04820	0	NA	NA	NA	hypothetical protein	NA
GKD17_04825	62.4572	-1.05585	0.022501	0.0546716	WecB/TagA/CpsF family glycosyltransferase	GT26
GKD17_04830	44.4375	-1.4474	0.00942641	0.026543	hypothetical protein	NA
GKD17_04835	350.083	-0.833395	0.000756302	0.00298333	DEAD/DEAH box helicase	NA
GKD17_04840	396.912	0.535884	0.0388838	0.0854437	amidohydrolase	NA
GKD17_04845	1014.67	1.55195	4.48252e-08	4.37444e-07	indolepyruvate ferredoxin oxidoreductase	NA
GKD17_04850	312.274	0.902998	0.00123327	0.00464365	indolepyruvate oxidoreductase subunit beta	NA
GKD17_04855	950.61	1.41843	1.03041e-09	1.28333e-08	aminotransferase class I/II-fold pyridoxal phosphate-dependent enzyme	NA
GKD17_04860	1915.16	1.67138	4.39214e-17	1.37235e-15	AMP-binding protein	NA
GKD17_04865	357.361	1.70884	8.27015e-12	1.43001e-10	amino acid-binding protein	NA
GKD17_04870	707.737	2.69882	3.45071e-27	2.79351e-25	sodium-translocating pyrophosphatase	NA
GKD17_04875	487.626	0.42781	0.0747189	0.144567	YgiQ family radical SAM protein	NA
GKD17_04880	51.5262	1.22875	0.023759	0.057337	hypothetical protein	NA
GKD17_04885	386.143	-0.0058981	0.97799	0.984067	xanthan lyase	NA
GKD17_04890	745.758	0.900881	6.55938e-06	4.31877e-05	alpha-1%2C3-galactosidase	GH110
GKD17_04895	871.547	0.62376	0.000332582	0.00145357	acyltransferase	NA
GKD17_04900	150.917	0.648191	0.0296698	0.0685814	hypothetical protein	NA
GKD17_04905	2916.13	0.247157	0.20942	0.325887	diphosphate--fructose-6-phosphate 1-phosphotransferase	NA
GKD17_04910	432.372	-0.397734	0.0445689	0.0954053	glycoside hydrolase family 25 protein	GH25
GKD17_04915	164.014	-0.792449	0.000538863	0.00223449	YccF domain-containing protein	NA
GKD17_04920	410.174	0.403557	0.0135394	0.0358833	50S ribosomal protein L11 methyltransferase	NA
GKD17_04925	57.8325	0.75926	0.034129	0.0766988	thioredoxin	NA
GKD17_04930	187.9	-0.305801	0.221013	0.338601	helicase	NA
GKD17_04935	118.918	-0.282291	0.372062	0.497666	DNA-binding protein	NA
GKD17_04940	0.49851	1.17188	0.827776	NA	hypothetical protein	CBM62
GKD17_04945	0	NA	NA	NA	hypothetical protein	NA
GKD17_04950	0	NA	NA	NA	hypothetical protein	NA
GKD17_04955	7448.16	1.1569	3.89209e-10	5.23156e-09	hypothetical protein	NA
GKD17_04960	6716.53	1.28634	2.51764e-10	3.48943e-09	hypothetical protein	NA
GKD17_04965	684.916	0.0257433	0.887753	0.921112	Rpn family recombination-promoting nuclease/putative transposase	NA
GKD17_04970	536.942	-0.295405	0.171213	0.27924	DUF4421 domain-containing protein	NA
GKD17_04975	273.35	-0.279089	0.256412	0.3773	gfo/Idh/MocA family oxidoreductase	NA
GKD17_04980	141.541	-0.867228	0.0281582	0.0659864	transporter substrate-binding domain-containing protein	NA
GKD17_04985	544.117	-0.333195	0.174675	0.28333	hypothetical protein	NA
GKD17_04990	597.237	0.0231953	0.90391	0.932714	2-oxoglutarate ferredoxin oxidoreductase subunit gamma	NA
GKD17_04995	713.476	-0.301841	0.055661	0.114211	2-oxoglutarate oxidoreductase	NA
GKD17_05000	86.4836	-0.241841	0.510056	0.626058	hypothetical protein	NA
GKD17_05005	1147.64	-0.396837	0.00682376	0.0203229	3-methyl-2-oxobutanoate dehydrogenase subunit VorB	NA
GKD17_05010	136.588	-0.477176	0.222917	0.340931	4Fe-4S dicluster domain-containing protein	NA
GKD17_05015	182.892	-0.481962	0.0396832	0.086772	tetratricopeptide repeat protein	NA
GKD17_05020	587.651	1.19101	3.29833e-07	2.79066e-06	DUF4468 domain-containing protein	NA
GKD17_05025	362.015	0.256649	0.233679	0.352846	ribose 5-phosphate isomerase B	NA
GKD17_05030	1531.74	0.0486974	0.768504	0.836106	transketolase	NA
GKD17_05035	93.0015	0.573636	0.0449552	0.095944	ATPase	NA
GKD17_05040	378.039	0.581962	0.0112582	0.0307763	L-arabinose isomerase	NA
GKD17_05045	70.8314	0.221003	0.518437	0.63348	L-ribulose-5-phosphate 4-epimerase	NA
GKD17_05050	90.2276	0.228613	0.486581	0.603911	NUDIX domain-containing protein	NA
GKD17_05055	389.015	0.554803	0.0244547	0.0586583	sodium/solute symporter	NA
GKD17_05060	133.351	0.746082	0.0112361	0.0307396	galactose-1-epimerase	NA
GKD17_05065	1748.26	1.45633	1.3079e-07	1.19455e-06	galactokinase	NA
GKD17_05070	1097.23	0.884315	0.000139335	0.0006716	MFS transporter	NA
GKD17_05075	617.779	0.241716	0.308986	0.435195	galactose-1-epimerase	NA
GKD17_05080	885.047	0.504049	0.0116567	0.0316648	bifunctional folylpolyglutamate synthase/dihydrofolate synthase	NA
GKD17_05085	8252.86	2.41272	7.33245e-38	1.37464e-35	molecular chaperone DnaJ	NA
GKD17_05090	2250.75	1.95832	4.37332e-27	3.46173e-25	nucleotide exchange factor GrpE	NA
GKD17_05095	1998.34	-0.195093	0.271912	0.395054	ATP-binding cassette domain-containing protein	NA
GKD17_05100	153.198	-0.910135	0.00108808	0.00415405	SGNH/GDSL hydrolase family protein	NA
GKD17_05105	50.7179	-0.543783	0.31005	0.436176	NA	NA
GKD17_05110	3199.24	-0.765932	2.62738e-08	2.70208e-07	cytidine deaminase	NA
GKD17_05115	710.81	2.4493	6.33516e-27	4.70792e-25	heavy metal-binding domain-containing protein	NA
GKD17_05120	684.841	2.52586	1.6369e-19	6.40729e-18	DUF4476 domain-containing protein	NA
GKD17_05125	550.999	1.48966	5.65295e-06	3.75668e-05	DUF4476 domain-containing protein	NA
GKD17_05130	276.392	2.20478	0.000732184	0.00290884	sigma-70 family RNA polymerase sigma factor	NA
GKD17_05135	67.3656	2.59944	3.2784e-05	0.000185654	hypothetical protein	NA
GKD17_05140	272.276	3.45066	4.54029e-13	9.34827e-12	hypothetical protein	NA
GKD17_05145	271.365	0.813809	0.0267798	0.0632557	hypothetical protein	NA
GKD17_05150	402.66	1.1012	0.000121236	0.000598952	LysM peptidoglycan-binding domain-containing protein	GH73,CBM50,CBM50
GKD17_05155	1956.05	5.06994	1.79722e-10	2.56068e-09	HlyD family efflux transporter periplasmic adaptor subunit	NA
GKD17_05160	627.616	5.14466	3.87085e-09	4.41922e-08	ATP-binding cassette domain-containing protein	NA
GKD17_05165	1070.27	4.74643	1.87131e-08	1.98381e-07	FtsX-like permease family protein	NA
GKD17_05170	752.499	4.57808	3.97308e-07	3.32209e-06	FtsX-like permease family protein	NA
GKD17_05175	531.954	3.89747	9.0797e-07	7.03084e-06	FtsX-like permease family protein	NA
GKD17_05180	493.75	3.57182	1.37009e-05	8.50218e-05	FtsX-like permease family protein	NA
GKD17_05185	356.345	3.48345	0.000200473	0.000926178	FtsX-like permease family protein	NA
GKD17_05190	347.58	3.83684	1.50662e-05	9.26872e-05	FtsX-like permease family protein	NA
GKD17_05195	338.91	3.60164	2.32388e-05	0.000135626	FtsX-like permease family protein	NA
GKD17_05200	446.775	4.03062	1.29042e-05	8.04988e-05	FtsX-like permease family protein	NA
GKD17_05205	709.536	4.67518	3.11832e-07	2.64867e-06	TolC family protein	NA
GKD17_05210	1025.04	2.7198	2.16306e-06	1.54715e-05	response regulator	NA
GKD17_05215	1092.15	2.15992	7.48424e-08	7.034e-07	PAS domain-containing protein	NA
GKD17_05220	32.2088	1.28755	0.0566545	0.115647	AAA family ATPase	NA
GKD17_05225	99.5899	1.17345	0.00313853	0.0105466	hypothetical protein	NA
GKD17_05230	147.568	0.335223	0.420843	0.544969	transglycosylase SLT domain-containing protein	GH23
GKD17_05235	124.577	0.673138	0.0376216	0.08308	uridine kinase	NA
GKD17_05240	33.8137	0.140765	0.755719	0.824968	Dabb family protein	NA
GKD17_05245	253.314	0.375889	0.0873468	0.163666	PaaI family thioesterase	NA
GKD17_05250	628.595	0.00952942	0.966664	0.976615	ATP phosphoribosyltransferase	NA
GKD17_05255	1880.48	0.0826295	0.734635	0.809393	histidinol dehydrogenase	NA
GKD17_05260	974.995	0.0205501	0.919236	0.94225	histidinol-phosphate transaminase	NA
GKD17_05265	1888.04	0.260626	0.207909	0.324244	bifunctional histidinol-phosphatase/imidazoleglycerol-phosphate dehydratase HisB	NA
GKD17_05270	1232.07	-0.493511	0.00546612	0.016872	NAD(+) synthase	NA
GKD17_05275	3691.93	0.854271	0.00010745	0.000540589	transcriptional repressor	NA
GKD17_05280	20093.3	1.22995	6.55729e-06	4.31877e-05	NADH peroxidase	NA
GKD17_05285	1041.09	0.926666	0.000636432	0.00257026	thioredoxin	NA
GKD17_05290	376.904	0.950352	0.00325216	0.0108976	thioredoxin	NA
GKD17_05295	773.992	0.669293	0.000443302	0.0018843	OmpH family outer membrane protein	NA
GKD17_05300	14.5055	-0.24801	0.794664	0.854055	hypothetical protein	NA
GKD17_05305	1033.92	0.484756	0.00695707	0.020673	beta-Ala-His dipeptidase	NA
GKD17_05310	775.764	0.659168	0.000226817	0.00103183	endonuclease	NA
GKD17_05315	408.446	0.264345	0.206559	0.322702	23S rRNA (pseudouridine(1915)-N(3))-methyltransferase RlmH	NA
GKD17_05320	1071.48	-0.219848	0.326395	0.452381	carboxylating nicotinate-nucleotide diphosphorylase	NA
GKD17_05325	0	NA	NA	NA	IS256 family transposase	NA
GKD17_05330	344.331	-0.776688	0.000751859	0.00296909	helix-turn-helix domain-containing protein	NA
GKD17_05335	25.7302	-1.00908	0.133487	0.231828	family 16 glycosylhydrolase	GH16
GKD17_05340	353.539	0.294843	0.29292	0.416519	SusC/RagA family TonB-linked outer membrane protein	NA
GKD17_05345	204.515	-0.221626	0.553654	0.664683	RagB/SusD family nutrient uptake outer membrane protein	NA
GKD17_05350	351.23	-0.221301	0.372427	0.497967	DUF4923 family protein	NA
GKD17_05355	1927.63	0.484837	0.000612292	0.00249541	recombinase RecA	NA
GKD17_05360	596.973	1.22888	6.76489e-05	0.000351774	thioredoxin-dependent thiol peroxidase	NA
GKD17_05365	2031.8	0.612826	4.63631e-05	0.000254854	saccharopine dehydrogenase family protein	NA
GKD17_05370	288.24	-0.17028	0.620709	0.721595	hypothetical protein	NA
GKD17_05375	1640.76	0.804374	0.000312216	0.00137129	META domain-containing protein	NA
GKD17_05380	12578.3	1.19338	4.77157e-14	1.06895e-12	molecular chaperone DnaK	NA
GKD17_05385	0	NA	NA	NA	DNA-binding protein	NA
GKD17_05390	0	NA	NA	NA	tyrosine-type recombinase/integrase	NA
GKD17_05395	0	NA	NA	NA	hypothetical protein	NA
GKD17_05400	0	NA	NA	NA	helix-turn-helix domain-containing protein	NA
GKD17_05405	0	NA	NA	NA	helix-turn-helix domain-containing protein	NA
GKD17_05410	0	NA	NA	NA	AAA family ATPase	NA
GKD17_05415	0	NA	NA	NA	DNA primase	NA
GKD17_05420	0	NA	NA	NA	hypothetical protein	NA
GKD17_05425	0	NA	NA	NA	hypothetical protein	NA
GKD17_05430	0	NA	NA	NA	serine/threonine protein phosphatase	NA
GKD17_05435	0	NA	NA	NA	hypothetical protein	NA
GKD17_05440	0	NA	NA	NA	DUF4134 domain-containing protein	NA
GKD17_05445	0	NA	NA	NA	DUF4134 domain-containing protein	NA
GKD17_05450	0	NA	NA	NA	DUF4133 domain-containing protein	NA
GKD17_05455	0	NA	NA	NA	ATPase	NA
GKD17_05460	0	NA	NA	NA	helix-turn-helix domain-containing protein	NA
GKD17_05465	0	NA	NA	NA	tyrosine-type recombinase/integrase	NA
GKD17_05470	0	NA	NA	NA	helix-turn-helix domain-containing protein	NA
GKD17_05475	0	NA	NA	NA	hypothetical protein	NA
GKD17_05480	0	NA	NA	NA	hypothetical protein	NA
GKD17_05485	0	NA	NA	NA	relaxase/mobilization nuclease domain-containing protein	NA
GKD17_05490	0	NA	NA	NA	hypothetical protein	NA
GKD17_05495	0	NA	NA	NA	hypothetical protein	NA
GKD17_05500	0	NA	NA	NA	hypothetical protein	NA
GKD17_05505	0	NA	NA	NA	hypothetical protein	NA
GKD17_05510	0	NA	NA	NA	restriction endonuclease%2C SacI family	NA
GKD17_05515	0	NA	NA	NA	DNA (cytosine-5-)-methyltransferase	NA
GKD17_05520	0	NA	NA	NA	helix-turn-helix domain-containing protein	NA
GKD17_05525	0	NA	NA	NA	NA	NA
GKD17_05530	0	NA	NA	NA	group II intron reverse transcriptase/maturase	NA
GKD17_05535	0	NA	NA	NA	conjugal transfer protein	NA
GKD17_05540	0	NA	NA	NA	hypothetical protein	NA
GKD17_05545	0	NA	NA	NA	hypothetical protein	NA
GKD17_05550	0	NA	NA	NA	DUF5045 domain-containing protein	NA
GKD17_05555	0	NA	NA	NA	hypothetical protein	NA
GKD17_05560	0	NA	NA	NA	hypothetical protein	NA
GKD17_05565	0	NA	NA	NA	hypothetical protein	NA
GKD17_05570	0	NA	NA	NA	hypothetical protein	NA
GKD17_05575	0	NA	NA	NA	conjugative transposon protein TraK	NA
GKD17_05580	0	NA	NA	NA	hypothetical protein	NA
GKD17_05585	0	NA	NA	NA	conjugative transposon protein TraM	NA
GKD17_05590	0	NA	NA	NA	conjugative transposon protein TraN	NA
GKD17_05595	0	NA	NA	NA	hypothetical protein	NA
GKD17_05600	0	NA	NA	NA	DUF1566 domain-containing protein	NA
GKD17_05605	0	NA	NA	NA	fimbrillin family protein	NA
GKD17_05610	0	NA	NA	NA	type IV secretion system DNA-binding domain-containing protein	NA
GKD17_05615	0	NA	NA	NA	lysozyme	GH24
GKD17_05620	0	NA	NA	NA	putative resistance-associated DNA invertase	NA
GKD17_05625	0	NA	NA	NA	UpxY family transcription antiterminator	NA
GKD17_05630	3.71244	-1.50319	0.327635	NA	GNAT family N-acetyltransferase	NA
GKD17_05635	1211.96	0.298971	0.0894762	0.166344	efflux RND transporter periplasmic adaptor subunit	NA
GKD17_05640	1796.03	-0.407535	0.00423524	0.0136401	efflux RND transporter permease subunit	NA
GKD17_05645	394.571	-0.728946	2.669e-05	0.000154094	efflux transporter outer membrane subunit	NA
GKD17_05650	4.95371	-1.46012	0.26678	NA	glucosamine-fructose-6-phosphate aminotransferase	NA
GKD17_05655	0	NA	NA	NA	SIS domain-containing protein	NA
GKD17_05660	0	NA	NA	NA	NA	NA
GKD17_05665	0	NA	NA	NA	macrolide efflux MFS transporter Mef(A)	NA
GKD17_05670	0	NA	NA	NA	nucleotidyltransferase domain-containing protein	NA
GKD17_05675	0	NA	NA	NA	Vat family streptogramin A O-acetyltransferase	NA
GKD17_05680	0	NA	NA	NA	NA	NA
GKD17_05685	0	NA	NA	NA	IS5 family transposase	NA
GKD17_05690	0	NA	NA	NA	23S ribosomal RNA methyltransferase Erm	NA
GKD17_05695	0	NA	NA	NA	methyltransferase domain-containing protein	NA
GKD17_05700	0	NA	NA	NA	HD domain-containing protein	NA
GKD17_05705	0	NA	NA	NA	hypothetical protein	NA
GKD17_05710	0	NA	NA	NA	hypothetical protein	NA
GKD17_05715	0	NA	NA	NA	hypothetical protein	NA
GKD17_05720	0	NA	NA	NA	hypothetical protein	NA
GKD17_05725	0	NA	NA	NA	IS1380-like element ISBaov1 family transposase	NA
GKD17_05730	0	NA	NA	NA	SIS domain-containing protein	NA
GKD17_05735	0	NA	NA	NA	MFS transporter	NA
GKD17_05740	0	NA	NA	NA	ImmA/IrrE family metallo-endopeptidase	NA
GKD17_05745	0	NA	NA	NA	DUF4411 family protein	NA
GKD17_05750	0	NA	NA	NA	peptidoglycan DD-metalloendopeptidase family protein	NA
GKD17_05755	0	NA	NA	NA	hypothetical protein	NA
GKD17_05760	0	NA	NA	NA	DUF4099 domain-containing protein	NA
GKD17_05765	0	NA	NA	NA	hypothetical protein	NA
GKD17_05770	0	NA	NA	NA	hypothetical protein	NA
GKD17_05775	0	NA	NA	NA	hypothetical protein	NA
GKD17_05780	0	NA	NA	NA	PH domain-containing protein	NA
GKD17_05785	0	NA	NA	NA	hypothetical protein	NA
GKD17_05790	0	NA	NA	NA	hypothetical protein	NA
GKD17_05795	0	NA	NA	NA	hypothetical protein	NA
GKD17_05800	0	NA	NA	NA	peptidoglycan DD-metalloendopeptidase family protein	NA
GKD17_05805	0	NA	NA	NA	hypothetical protein	NA
GKD17_05810	0	NA	NA	NA	hypothetical protein	NA
GKD17_05815	0	NA	NA	NA	DUF1738 domain-containing protein	NA
GKD17_05820	0	NA	NA	NA	peptidoglycan DD-metalloendopeptidase family protein	GH73
GKD17_05825	0	NA	NA	NA	hypothetical protein	NA
GKD17_05830	0	NA	NA	NA	hypothetical protein	NA
GKD17_05835	0	NA	NA	NA	DUF1738 domain-containing protein	NA
GKD17_05840	0	NA	NA	NA	DUF2958 domain-containing protein	NA
GKD17_05845	0	NA	NA	NA	sulfide:quinone reductase	NA
GKD17_05850	0	NA	NA	NA	AAA family ATPase	NA
GKD17_05855	0	NA	NA	NA	OmpA family protein	NA
GKD17_05860	0	NA	NA	NA	recombinase	NA
GKD17_05865	0	NA	NA	NA	hypothetical protein	NA
GKD17_05870	0	NA	NA	NA	hypothetical protein	NA
GKD17_05875	0	NA	NA	NA	hypothetical protein	NA
GKD17_05880	0	NA	NA	NA	hypothetical protein	NA
GKD17_05885	0	NA	NA	NA	hypothetical protein	NA
GKD17_05890	0	NA	NA	NA	recombinase family protein	NA
GKD17_05895	0	NA	NA	NA	DUF3800 domain-containing protein	NA
GKD17_05900	0	NA	NA	NA	hypothetical protein	NA
GKD17_05905	0	NA	NA	NA	thioredoxin	NA
GKD17_05910	0	NA	NA	NA	hypothetical protein	NA
GKD17_05915	0	NA	NA	NA	hypothetical protein	NA
GKD17_05920	0	NA	NA	NA	hypothetical protein	NA
GKD17_05925	0	NA	NA	NA	DUF4186 family protein	NA
GKD17_05930	0	NA	NA	NA	hypothetical protein	NA
GKD17_05935	0	NA	NA	NA	hypothetical protein	NA
GKD17_05940	0	NA	NA	NA	transcriptional regulator	NA
GKD17_05945	0	NA	NA	NA	DUF1273 family protein	NA
GKD17_05950	0	NA	NA	NA	ribonucleotide-diphosphate reductase subunit alpha	NA
GKD17_05955	0	NA	NA	NA	hypothetical protein	NA
GKD17_05960	0	NA	NA	NA	hypothetical protein	NA
GKD17_05965	0	NA	NA	NA	AAA family ATPase	NA
GKD17_05970	0	NA	NA	NA	single-stranded DNA-binding protein	NA
GKD17_05975	0	NA	NA	NA	helix-turn-helix domain-containing protein	NA
GKD17_05980	0	NA	NA	NA	hypothetical protein	NA
GKD17_05985	0	NA	NA	NA	hypothetical protein	NA
GKD17_05990	0	NA	NA	NA	hypothetical protein	NA
GKD17_05995	0	NA	NA	NA	hypothetical protein	NA
GKD17_06000	0	NA	NA	NA	single-stranded DNA-binding protein	NA
GKD17_06005	0	NA	NA	NA	hypothetical protein	NA
GKD17_06010	0	NA	NA	NA	hypothetical protein	NA
GKD17_06015	0	NA	NA	NA	ribonuclease P	NA
GKD17_06020	0	NA	NA	NA	hypothetical protein	NA
GKD17_06025	0	NA	NA	NA	hypothetical protein	NA
GKD17_06030	97.8489	-2.49921	9.76982e-19	3.62501e-17	tyrosine-type recombinase/integrase	NA
GKD17_06035	285.441	0.675058	0.0457203	0.0972273	UpxY family transcription antiterminator	NA
GKD17_06040	133.719	0.329724	0.48733	0.604622	hypothetical protein	NA
GKD17_06045	202.492	-0.2649	0.313606	0.439286	polysaccharide export protein	NA
GKD17_06050	542.123	-0.625018	0.0089325	0.0254255	polysaccharide biosynthesis tyrosine autokinase	NA
GKD17_06055	0	NA	NA	NA	oligosaccharide flippase family protein	NA
GKD17_06060	0	NA	NA	NA	hypothetical protein	NA
GKD17_06065	0	NA	NA	NA	polysaccharide pyruvyl transferase family protein	NA
GKD17_06070	0	NA	NA	NA	O-antigen ligase domain-containing protein	NA
GKD17_06075	0	NA	NA	NA	glycosyl hydrolase	NA
GKD17_06080	0	NA	NA	NA	lipopolysaccharide biosynthesis protein	NA
GKD17_06085	0	NA	NA	NA	2-succinyl-5-enolpyruvyl-6-hydroxy-3-cyclohexene-1-carboxylate synthase	NA
GKD17_06090	0	NA	NA	NA	polysaccharide pyruvyl transferase family protein	NA
GKD17_06095	0	NA	NA	NA	glycosyltransferase	GT2
GKD17_06100	0	NA	NA	NA	hypothetical protein	NA
GKD17_06105	1.46216	0.320242	0.919029	NA	DUF1972 domain-containing protein	GT4
GKD17_06110	30.8806	-0.0127157	0.982826	0.98754	hypothetical protein	NA
GKD17_06115	79.946	-0.331144	0.423977	0.547573	hypothetical protein	NA
GKD17_06120	29.581	-0.326686	0.586972	0.693925	glucose-1-phosphate thymidylyltransferase RfbA	NA
GKD17_06125	33.7343	-0.185404	0.670453	0.762045	dTDP-4-dehydrorhamnose 3%2C5-epimerase	NA
GKD17_06130	29.0029	-0.930271	0.0790154	0.151164	dTDP-4-dehydrorhamnose reductase	NA
GKD17_06135	38.4304	-1.07136	0.042517	0.0919523	dTDP-glucose 4%2C6-dehydratase	NA
GKD17_06140	523.718	-1.09277	0.000405995	0.00174026	undecaprenyl-phosphate glucose phosphotransferase	NA
GKD17_06145	126.384	-0.411391	0.311104	0.437314	hypothetical protein	NA
GKD17_06150	10.8108	-1.90109	0.0872083	0.163493	N-acetylmuramoyl-L-alanine amidase	NA
GKD17_06155	3.11975	0.665081	0.724897	NA	smalltalk protein	NA
GKD17_06160	19.7673	-0.983013	0.0818923	0.156062	DNA-binding protein	NA
GKD17_06165	3.01902	-1.56797	0.45967	NA	DUF4248 domain-containing protein	NA
GKD17_06170	45.9217	-0.380359	0.373777	0.499021	DUF3987 domain-containing protein	NA
GKD17_06175	5.52211	-1.97729	0.0816998	NA	virulence protein E	NA
GKD17_06180	5.40968	1.05123	0.404609	NA	hypothetical protein	NA
GKD17_06185	57.4871	-0.162727	0.733282	0.808403	DEAD/DEAH box helicase	NA
GKD17_06190	217.228	0.0746445	0.801292	0.859182	DUF4250 domain-containing protein	NA
GKD17_06195	236.36	-1.28815	1.8521e-05	0.000111439	helix-turn-helix domain-containing protein	NA
GKD17_06200	226.056	-0.843474	0.000213577	0.000980361	AMP-binding protein	NA
GKD17_06205	240.67	-1.0033	0.000135456	0.000657997	o-succinylbenzoate synthase	NA
GKD17_06210	51.3191	-1.33023	0.0028327	0.00966482	MmcQ/YjbR family DNA-binding protein	NA
GKD17_06215	175.844	-0.311157	0.249188	0.370131	1%2C4-dihydroxy-2-naphthoyl-CoA synthase	NA
GKD17_06220	289.711	-1.05874	7.88882e-06	5.10909e-05	2-succinyl-5-enolpyruvyl-6-hydroxy-3-cyclohexene-1-carboxylic-acid synthase	NA
GKD17_06225	160.546	-0.331675	0.199011	0.313616	isochorismate synthase	NA
GKD17_06230	120.604	0.276464	0.469029	0.589144	hotdog fold thioesterase	NA
GKD17_06235	2006.67	0.357941	0.0913994	0.169477	SLC13 family permease	NA
GKD17_06240	633.8	-0.0740864	0.717473	0.796588	MATE family efflux transporter	NA
GKD17_06245	321.071	0.271672	0.235508	0.354705	pyridine nucleotide-disulfide oxidoreductase	NA
GKD17_06250	65.7279	-0.353208	0.342597	0.468229	winged helix DNA-binding protein	NA
GKD17_06255	578.711	-0.402657	0.0548978	0.113098	ClC family H(+)/Cl(-) exchange transporter	NA
GKD17_06260	608.045	0.717677	0.000621375	0.00252088	type II CRISPR RNA-guided endonuclease Cas9	NA
GKD17_06265	91.8666	0.437988	0.164839	0.27158	cell filamentation protein Fic	NA
GKD17_06270	66.2871	-0.432701	0.159558	0.26484	type II CRISPR-associated endonuclease Cas1	NA
GKD17_06275	46.2265	0.469424	0.410771	0.53537	CRISPR-associated endonuclease Cas2	NA
GKD17_06280	9.85885	-0.311314	0.766389	0.83421	hypothetical protein	NA
GKD17_06285	1.9273	4.56413	0.134947	NA	KTSC domain-containing protein	NA
GKD17_06290	85.4849	-0.329331	0.313451	0.439286	diacylglucosamine hydrolase	NA
GKD17_06295	199.389	-0.763485	0.00471866	0.0148742	helix-turn-helix domain-containing protein	NA
GKD17_06300	181.581	-1.85672	3.18856e-12	5.88479e-11	SusC/RagA family TonB-linked outer membrane protein	NA
GKD17_06305	149.787	-2.3441	9.73668e-11	1.43909e-09	starch-binding protein	NA
GKD17_06310	420.193	-2.12297	4.05436e-20	1.69902e-18	redoxin domain-containing protein	NA
GKD17_06315	267.587	0.779012	0.266638	0.389407	NA	NA
GKD17_06320	234.452	0.663912	0.089338	0.16626	hypothetical protein	NA
GKD17_06325	401.07	0.291861	0.290605	0.414386	deoxyribonuclease IV	NA
GKD17_06330	732.293	0.397246	0.107819	0.194917	TrpB-like pyridoxal phosphate-dependent enzyme	NA
GKD17_06335	260.139	0.0329015	0.883043	0.918364	potassium transporter	NA
GKD17_06340	152.008	0.659571	0.0245445	0.0587928	TrkA family potassium uptake protein	NA
GKD17_06345	346.681	-0.237318	0.219747	0.337097	DUF4738 domain-containing protein	NA
GKD17_06350	965.072	0.144307	0.401371	0.527559	hypothetical protein	NA
GKD17_06355	770.154	0.121619	0.556278	0.667383	L-serine ammonia-lyase	NA
GKD17_06360	56.1743	-0.479343	0.22284	0.340931	metallophosphatase	NA
GKD17_06365	0	NA	NA	NA	hypothetical protein	NA
GKD17_06370	48.9221	-0.62081	0.231255	0.350673	RagB/SusD family nutrient uptake outer membrane protein	NA
GKD17_06375	176.595	-1.03191	2.1751e-05	0.000128486	SusC/RagA family TonB-linked outer membrane protein	NA
GKD17_06380	91.1363	-1.81347	1.66698e-06	1.22429e-05	DUF4974 domain-containing protein	NA
GKD17_06385	88.8383	-1.10675	0.015499	0.0403171	RNA polymerase sigma-70 factor	NA
GKD17_06390	102.965	0.794182	0.0204959	0.0504885	adenylate kinase	NA
GKD17_06395	80.514	1.16256	0.0005016	0.00209953	GNAT family N-acetyltransferase	NA
GKD17_06400	98.1746	1.10881	0.00143881	0.00534415	methyltransferase domain-containing protein	NA
GKD17_06405	53.8382	0.322912	0.414407	0.53932	mobilization protein	NA
GKD17_06410	35.0142	0.854104	0.138859	0.238945	NA	NA
GKD17_06415	44.8435	-0.149097	0.740275	0.813513	NA	NA
GKD17_06420	353.818	-0.29473	0.227588	0.34644	endonuclease MutS2	NA
GKD17_06425	89.4353	0.129461	0.73811	0.811966	NA	NA
GKD17_06430	81.7619	-0.829343	0.0190443	0.0476374	PH domain-containing protein	NA
GKD17_06435	25.09	-2.6986	1.25034e-05	7.82726e-05	hypothetical protein	NA
GKD17_06440	1.96599	-1.49043	0.480659	NA	hypothetical protein	NA
GKD17_06445	56.0919	-0.558792	0.235284	0.354519	cyclic nucleotide-binding domain-containing protein	NA
GKD17_06450	299.451	0.0394474	0.850115	0.894567	acyltransferase family protein	NA
GKD17_06455	215.576	0.817777	0.0105019	0.0291793	transcriptional repressor	NA
GKD17_06460	490.43	0.394552	0.373754	0.499021	heavy metal translocating P-type ATPase	NA
GKD17_06465	249.508	-0.164285	0.469727	0.589144	esterase family protein	NA
GKD17_06470	248.291	-1.01678	2.69785e-06	1.89168e-05	SDR family NAD(P)-dependent oxidoreductase	NA
GKD17_06475	1108.18	-1.09459	1.63541e-05	9.97491e-05	alpha-amylase	NA
GKD17_06480	1783.94	0.448673	0.00706963	0.0209501	sodium ion-translocating decarboxylase subunit beta	NA
GKD17_06485	734.896	0.345096	0.164153	0.270584	biotin/lipoyl-binding protein	NA
GKD17_06490	632.721	1.03762	2.0949e-07	1.86086e-06	lamin tail domain-containing protein	NA
GKD17_06495	1776.72	0.577972	0.011691	0.0316922	methylmalonyl-CoA carboxyltransferase	NA
GKD17_06500	235.533	0.772836	0.0090125	0.0255187	methylmalonyl-CoA epimerase	NA
GKD17_06505	132.279	0.169988	0.597579	0.702732	GNAT family N-acetyltransferase	NA
GKD17_06510	239.783	-0.453303	0.0648792	0.129106	NAD(P)H nitroreductase	NA
GKD17_06515	146.488	0.0507227	0.835152	0.883783	hypothetical protein	NA
GKD17_06520	267.192	-0.0653872	0.779202	0.845383	DUF2520 domain-containing protein	NA
GKD17_06525	164.908	0.0471076	0.848005	0.892874	HAD hydrolase family protein	NA
GKD17_06530	177.524	-0.0973318	0.7188	0.796751	septum formation protein Maf	NA
GKD17_06535	815.081	0.477916	0.0338501	0.0761881	2-hydroxyacid dehydrogenase	NA
GKD17_06540	601.321	-0.43755	0.0884912	0.165375	DUF3843 family protein	NA
GKD17_06545	62.0598	-0.662893	0.0526748	0.109277	DUF2721 domain-containing protein	NA
GKD17_06550	134.5	-0.895126	0.00152078	0.00559757	NA	NA
GKD17_06555	170.303	0.133387	0.653683	0.75086	redoxin domain-containing protein	NA
GKD17_06560	122.105	-0.0366292	0.913856	0.938897	TetR family transcriptional regulator	NA
GKD17_06565	19.8143	-1.28603	0.151837	0.254875	ATP-binding cassette domain-containing protein	NA
GKD17_06570	15.4623	-2.02831	0.0154292	0.0401747	methyltransferase domain-containing protein	NA
GKD17_06575	86.9414	-1.44516	4.12623e-05	0.000228935	ATP-binding cassette domain-containing protein	NA
GKD17_06580	71.0953	0.42486	0.287132	0.411243	hypothetical protein	NA
GKD17_06585	6.72543	0.494496	0.671397	0.762357	hypothetical protein	NA
GKD17_06590	36.0885	-0.683906	0.231358	0.35068	TonB-dependent receptor plug domain-containing protein	NA
GKD17_06595	12.4052	-1.95682	0.114846	0.205259	DUF4876 domain-containing protein	NA
GKD17_06600	38.1916	-0.521749	0.299647	0.424898	hypothetical protein	NA
GKD17_06605	7.85156	-0.710732	0.539968	0.651546	hypothetical protein	NA
GKD17_06610	10.381	-1.07033	0.277044	0.400414	peptidase	NA
GKD17_06615	14.1445	-1.1436	0.187659	0.298815	ATP-binding cassette domain-containing protein	NA
GKD17_06620	10.1001	-3.44859	0.00222427	0.00780577	hypothetical protein	NA
GKD17_06625	38.616	-1.84775	0.00030578	0.00134968	DUF4857 domain-containing protein	NA
GKD17_06630	2552.83	0.376251	0.108208	0.195455	GGGtGRT protein	NA
GKD17_06635	978.156	0.300589	0.212939	0.329063	hypothetical protein	NA
GKD17_06640	502.054	0.287659	0.118072	0.209971	DUF4375 domain-containing protein	NA
GKD17_06645	651.317	-0.223577	0.263825	0.386654	sodium:glutamate symporter	NA
GKD17_06650	101.115	0.762649	0.0195013	0.0486253	hypothetical protein	NA
GKD17_06655	2112.5	2.14283	1.3118e-17	4.28682e-16	hypothetical protein	NA
GKD17_06660	245.721	0.521111	0.0448007	0.0957864	hypothetical protein	NA
GKD17_06665	702.785	0.0708707	0.682443	0.770968	DUF1282 domain-containing protein	NA
GKD17_06670	409.311	0.428068	0.0330265	0.0747397	SsrA-binding protein	NA
GKD17_06675	2908.62	-0.50287	0.000392421	0.00168817	methionine synthase	NA
GKD17_06680	349.771	-0.722787	0.00742059	0.0218809	NTP transferase domain-containing protein	NA
GKD17_06685	385.792	-0.128487	0.545497	0.656661	phosphotransferase	NA
GKD17_06690	157.597	-1.48927	6.18452e-06	4.08706e-05	xanthine permease XanP	NA
GKD17_06695	141.738	-0.825266	0.00586613	0.0179358	xanthine phosphoribosyltransferase	NA
GKD17_06700	161.637	2.2562	5.23063e-11	8.03082e-10	hypothetical protein	NA
GKD17_06705	444.177	1.25762	2.01665e-09	2.38648e-08	YtxH domain-containing protein	NA
GKD17_06710	805.039	0.682819	0.000523107	0.00217931	nitroreductase family protein	NA
GKD17_06715	1416.68	0.534456	0.00244849	0.00848398	dipeptidase	NA
GKD17_06720	1316.32	0.514347	0.000881657	0.00344727	chorismate synthase	NA
GKD17_06725	186.914	0.805446	0.0077944	0.0228507	LemA family protein	NA
GKD17_06730	156.476	0.00724751	0.977291	0.983769	TPM domain-containing protein	NA
GKD17_06735	169.625	0.0273322	0.915064	0.939567	prolyl oligopeptidase family serine peptidase	NA
GKD17_06740	152.281	0.596139	0.0523574	0.108872	NA	NA
GKD17_06745	334.367	0.480969	0.044731	0.0956948	bifunctional demethylmenaquinone methyltransferase/2-methoxy-6-polyprenyl-1%2C4-benzoquinol methylase UbiE	NA
GKD17_06750	659.304	0.840858	6.80673e-07	5.37928e-06	phosphoribosylaminoimidazolesuccinocarboxamide synthase	NA
GKD17_06755	382.75	0.105503	0.579465	0.688018	AAA family ATPase	NA
GKD17_06760	287.39	-0.933314	3.58346e-06	2.44996e-05	hypothetical protein	NA
GKD17_06765	351.716	-0.765174	0.00111611	0.00425195	tRNA pseudouridine(38-40) synthase TruA	NA
GKD17_06770	304.955	-1.19543	5.02119e-05	0.000272644	DUF4130 domain-containing protein	NA
GKD17_06775	480.791	-0.777026	0.00511223	0.0158898	putative DNA modification/repair radical SAM protein	NA
GKD17_06780	2440.13	-0.336727	0.0269521	0.0635785	peptidylprolyl isomerase	NA
GKD17_06785	4953.11	-2.25309	3.50494e-16	1.00682e-14	hypothetical protein	NA
GKD17_06790	6268.64	-0.216168	0.299964	0.425009	dihydroxy-acid dehydratase	NA
GKD17_06795	4066.86	-0.387821	0.0268589	0.0634005	biosynthetic-type acetolactate synthase large subunit	NA
GKD17_06800	666.39	-0.182609	0.33617	0.462868	acetolactate synthase small subunit	NA
GKD17_06805	1417.52	-0.154203	0.434754	0.558858	acyl-[acyl-carrier-protein] thioesterase	NA
GKD17_06810	4992.83	0.586105	0.00287474	0.00976151	ketol-acid reductoisomerase	NA
GKD17_06815	1078.53	-0.0732679	0.619051	0.719902	energy transducer TonB	NA
GKD17_06820	570.589	-0.420499	0.0127255	0.034107	sodium ion-translocating decarboxylase subunit beta	NA
GKD17_06825	16.0323	-1.90778	0.0227578	0.0552579	LapA family protein	NA
GKD17_06830	2023.09	-0.129862	0.420169	0.544432	peptidylprolyl isomerase	NA
GKD17_06835	169.032	-0.365979	0.319285	0.445124	DUF21 domain-containing protein	NA
GKD17_06840	1180.62	0.732425	0.0131114	0.0349571	LPS export ABC transporter periplasmic protein LptC	NA
GKD17_06845	1938.03	0.574335	0.0116837	0.0316922	hypothetical protein	NA
GKD17_06850	982.892	0.328081	0.150319	0.252684	hypothetical protein	NA
GKD17_06855	173.969	0.429378	0.24217	0.362594	type III pantothenate kinase	NA
GKD17_06860	466.751	-0.276741	0.177715	0.285998	DUF4105 domain-containing protein	NA
GKD17_06865	2079.07	1.1467	2.45155e-14	5.70746e-13	alkaline phosphatase family protein	NA
GKD17_06870	8303.99	1.27779	1.62231e-19	6.40729e-18	preprotein translocase subunit SecA	NA
GKD17_06875	673.965	1.12404	1.03885e-12	2.04441e-11	hypothetical protein	NA
GKD17_06880	1060.92	0.544037	0.000721195	0.0028767	hypothetical protein	NA
GKD17_06885	2290.82	-0.104956	0.506237	0.623087	hypothetical protein	NA
GKD17_06890	422.869	-0.200681	0.443909	0.566536	sigma-70 family RNA polymerase sigma factor	NA
GKD17_06895	229.721	2.12539	9.94829e-20	4.07308e-18	hypothetical protein	NA
GKD17_06900	2292.34	-0.180216	0.315181	0.440264	valine--tRNA ligase	NA
GKD17_06905	412.331	0.48029	0.0294376	0.068133	nucleoside triphosphate pyrophosphohydrolase	NA
GKD17_06910	360.525	0.674935	0.00581603	0.0178085	RagB/SusD family nutrient uptake outer membrane protein	NA
GKD17_06915	480.802	3.3566	1.57926e-25	1.103e-23	SusC/RagA family TonB-linked outer membrane protein	NA
GKD17_06920	438.335	2.70711	3.90462e-43	1.15902e-40	hypothetical protein	NA
GKD17_06925	137.157	1.16817	0.000112219	0.0005622	hypothetical protein	NA
GKD17_06930	99.4593	0.277258	0.505163	0.622196	sigma-70 family RNA polymerase sigma factor	NA
GKD17_06935	429.085	-0.14537	0.6109	0.712762	ribonuclease Z	NA
GKD17_06940	2299.34	0.677236	0.0162696	0.0419034	cold shock domain-containing protein	NA
GKD17_06945	7392.12	0.20932	0.182979	0.293459	30S ribosomal protein S1	NA
GKD17_06950	314.969	0.31562	0.139836	0.23993	DUF541 domain-containing protein	NA
GKD17_06955	123.438	-0.182774	0.537432	0.650028	N-acetylmuramic acid 6-phosphate etherase	NA
GKD17_06960	391.61	0.0846478	0.678779	0.767559	ATPase	NA
GKD17_06965	91.7853	0.178078	0.66714	0.759461	pectate lyase	NA
GKD17_06970	19.5314	-0.253078	0.670921	0.762178	response regulator	NA
GKD17_06975	34.1352	0.0404143	0.941677	0.958632	histidine kinase	NA
GKD17_06980	46.6669	-0.26215	0.594308	0.700482	outer membrane beta-barrel protein	NA
GKD17_06985	54.8225	-0.328591	0.449553	0.571921	DUF4136 domain-containing protein	NA
GKD17_06990	64.7392	-0.496545	0.19817	0.312614	NA	NA
GKD17_06995	21.4951	-0.323014	0.657321	0.753339	tyrosine-type recombinase/integrase	NA
GKD17_07000	10.3884	1.12772	0.212698	0.328841	NA	NA
GKD17_07005	10.6284	-0.630759	0.448341	0.570965	hypothetical protein	NA
GKD17_07010	232.354	-0.311506	0.224301	0.34248	N-acetyltransferase	NA
GKD17_07015	122.656	-0.88184	0.0165423	0.0424217	NA	NA
GKD17_07020	8.69376	-2.392	0.0420473	0.0911025	hypothetical protein	NA
GKD17_07025	17.0118	-1.8404	0.00484986	0.015167	sigma-70 family RNA polymerase sigma factor	NA
GKD17_07030	25.4434	-1.87884	0.00791828	0.0231378	hypothetical protein	NA
GKD17_07035	4.4708	-3.36465	0.0935923	NA	hypothetical protein	NA
GKD17_07040	32.2964	0.0554108	0.928216	0.947908	helix-turn-helix domain-containing protein	NA
GKD17_07045	19.6363	-1.78647	0.107855	0.194917	helix-turn-helix domain-containing protein	NA
GKD17_07050	56.0871	-1.11419	0.0868687	0.163093	DUF3408 domain-containing protein	NA
GKD17_07055	10.794	-1.70844	0.0402789	0.0879125	plasmid mobilization relaxosome protein MobC	NA
GKD17_07060	43.6881	-1.98321	1.91781e-05	0.000114618	relaxase/mobilization nuclease domain-containing protein	NA
GKD17_07065	6.60028	-3.04791	0.0256701	0.0610392	hypothetical protein	NA
GKD17_07070	0	NA	NA	NA	integrase	NA
GKD17_07075	0	NA	NA	NA	helix-turn-helix domain-containing protein	NA
GKD17_07080	0	NA	NA	NA	beta-propeller fold lactonase family protein	NA
GKD17_07085	0	NA	NA	NA	carboxymuconolactone decarboxylase	NA
GKD17_07090	124.576	1.92261	2.67047e-06	1.87988e-05	hypothetical protein	NA
GKD17_07095	1778.33	-0.311757	0.0694028	0.135981	SusC/RagA family TonB-linked outer membrane protein	NA
GKD17_07100	896.891	-0.837034	9.47532e-05	0.000482159	RagB/SusD family nutrient uptake outer membrane protein	NA
GKD17_07105	206.83	-1.29174	1.44423e-06	1.07848e-05	cyclic nucleotide-binding domain-containing protein	NA
GKD17_07110	0	NA	NA	NA	hypothetical protein	NA
GKD17_07115	0	NA	NA	NA	hypothetical protein	NA
GKD17_07120	0	NA	NA	NA	Abi family protein	NA
GKD17_07125	181.192	-1.07919	0.000214117	0.000981578	mobilization protein	NA
GKD17_07130	0.851675	0	1	NA	hypothetical protein	NA
GKD17_07135	2.15669	-2.14987	0.450843	NA	NA	NA
GKD17_07140	0	NA	NA	NA	DUF296 domain-containing protein	NA
GKD17_07145	0	NA	NA	NA	twin-arginine translocation signal domain-containing protein	NA
GKD17_07150	0	NA	NA	NA	alpha/beta fold hydrolase	NA
GKD17_07155	0	NA	NA	NA	flavodoxin	NA
GKD17_07160	0	NA	NA	NA	integrase	NA
GKD17_07165	0	NA	NA	NA	hypothetical protein	NA
GKD17_07170	41.6874	-0.101022	0.853874	0.896932	NA	NA
GKD17_07175	330.036	1.15278	3.45457e-05	0.000194702	hypothetical protein	NA
GKD17_07180	34.1379	-0.871537	0.129799	0.226751	hypothetical protein	NA
GKD17_07185	33.9589	-1.50082	0.0158801	0.0410981	NA	NA
GKD17_07190	139.505	-0.391676	0.246823	0.367591	NAAT family transporter	NA
GKD17_07195	115.292	-0.821617	0.00670301	0.0200303	ferritin	NA
GKD17_07200	326.061	0.0138775	0.961176	0.972644	class I fructose-bisphosphate aldolase	NA
GKD17_07205	245.009	-0.0674098	0.786176	0.849108	2%2C3-diphosphoglycerate-dependent phosphoglycerate mutase	NA
GKD17_07210	299.441	-0.440483	0.187027	0.298205	Hsp20 family protein	NA
GKD17_07215	114.982	-0.0220592	0.944501	0.960683	sigma-70 family RNA polymerase sigma factor	NA
GKD17_07220	217.073	-0.142137	0.581188	0.688916	6-phosphofructokinase	NA
GKD17_07225	335.204	-0.420923	0.0911289	0.169063	sodium:proton antiporter	NA
GKD17_07230	156.621	-0.855926	0.00897037	0.0254703	alpha-glucan family phosphorylase	GT35
GKD17_07235	91.8469	-0.871637	0.00404604	0.0131376	arginase family protein	NA
GKD17_07240	19.6295	-1.36735	0.0144926	0.0380416	methylglyoxal synthase	NA
GKD17_07245	0	NA	NA	NA	NA	NA
GKD17_07250	0	NA	NA	NA	helix-turn-helix domain-containing protein	NA
GKD17_07255	0	NA	NA	NA	hypothetical protein	NA
GKD17_07260	0	NA	NA	NA	IS5 family transposase	NA
GKD17_07265	0	NA	NA	NA	helix-turn-helix domain-containing protein	NA
GKD17_07270	0	NA	NA	NA	hypothetical protein	NA
GKD17_07275	73.4045	0.509027	0.26476	0.387459	NA	NA
GKD17_07280	636.499	2.27075	5.20119e-13	1.06475e-11	DUF4251 domain-containing protein	NA
GKD17_07285	90.3567	0.640611	0.0334905	0.0755976	MFS transporter	NA
GKD17_07290	183.8	0.0514741	0.86926	0.908007	SpoIID/LytB domain-containing protein	NA
GKD17_07295	344.155	-0.371384	0.157702	0.262493	DUF4922 domain-containing protein	GT2
GKD17_07300	602.055	-0.438567	0.016734	0.0427899	23S rRNA (adenine(2503)-C(2))-methyltransferase RlmN	NA
GKD17_07305	1060.65	-0.338629	0.0421255	0.0912165	DUF4837 family protein	NA
GKD17_07310	1287.39	-0.135893	0.450734	0.572988	4-hydroxythreonine-4-phosphate dehydrogenase PdxA	NA
GKD17_07315	356.421	0.233255	0.348847	0.474675	NTP transferase domain-containing protein	NA
GKD17_07320	298.085	-0.552851	0.0351884	0.0785346	hypothetical protein	NA
GKD17_07325	206.691	-0.49205	0.0469085	0.099398	CDP-alcohol phosphatidyltransferase family protein	NA
GKD17_07330	130.754	-0.955812	0.0132086	0.0351373	UPF0104 family protein	NA
GKD17_07335	142.069	-0.976623	0.00851161	0.0244479	HAD-IA family hydrolase	NA
GKD17_07340	226.813	-1.04348	4.78156e-06	3.21357e-05	MFS transporter	NA
GKD17_07345	461.265	0.367174	0.126631	0.222416	ribokinase	NA
GKD17_07350	1501.2	0.611181	6.68184e-05	0.000348473	inositol-3-phosphate synthase	NA
GKD17_07355	914.725	-0.173217	0.228669	0.347492	sigma-54-dependent Fis family transcriptional regulator	NA
GKD17_07360	311.502	-0.164352	0.416121	0.540958	hypothetical protein	NA
GKD17_07365	271.786	0.124063	0.589298	0.695751	tetratricopeptide repeat protein	NA
GKD17_07370	1039.58	0.239954	0.175705	0.284224	preprotein translocase subunit SecG	NA
GKD17_07375	485.64	0.0589668	0.73017	0.806288	exodeoxyribonuclease III	NA
GKD17_07380	115.343	-1.53751	2.68398e-06	1.88567e-05	6-bladed beta-propeller	NA
GKD17_07385	377.018	-1.26205	5.04509e-05	0.000273525	hypothetical protein	NA
GKD17_07390	517.638	0.116769	0.698149	0.78226	pirin family protein	NA
GKD17_07395	111.037	-2.55728	1.32855e-11	2.26425e-10	hypothetical protein	NA
GKD17_07400	309.012	-0.108396	0.63448	0.734249	NA	NA
GKD17_07405	182.608	-0.00455241	0.988307	0.992207	NA	NA
GKD17_07410	297.215	-0.80345	0.000291093	0.00129511	6%2C7-dimethyl-8-ribityllumazine synthase	NA
GKD17_07415	1476.44	0.154856	0.321581	0.44745	tetratricopeptide repeat protein	NA
GKD17_07420	334.69	-0.311715	0.145625	0.2472	NA	NA
GKD17_07425	120.928	-0.724744	0.00926932	0.0261627	DUF721 domain-containing protein	NA
GKD17_07430	322.113	0.0963213	0.643018	0.74172	5-formyltetrahydrofolate cyclo-ligase	NA
GKD17_07435	632.481	0.533479	0.0180741	0.045692	PDZ domain-containing protein	NA
GKD17_07440	228.019	0.567772	0.0170437	0.0434571	CMP deaminase	NA
GKD17_07445	308.551	0.276493	0.331678	0.458099	DUF4847 domain-containing protein	NA
GKD17_07450	1666.64	0.620032	3.75062e-05	0.000210058	peptidase M3	NA
GKD17_07455	580.405	1.76516	6.08603e-13	1.22477e-11	helix-turn-helix domain-containing protein	NA
GKD17_07460	196.604	-0.353134	0.148847	0.251276	MarC family protein	NA
GKD17_07465	231.471	-0.334623	0.215767	0.332136	FAD:protein FMN transferase	NA
GKD17_07470	44.8369	0.756152	0.0836023	0.158484	manganese efflux pump	NA
GKD17_07475	104.262	-0.273158	0.33981	0.466258	hypothetical protein	NA
GKD17_07480	105.868	-0.194238	0.595661	0.701296	hypothetical protein	NA
GKD17_07485	283.286	-0.112119	0.711857	0.792138	glycosyltransferase	GT2
GKD17_07490	134.368	-0.308435	0.408565	0.532885	DUF4199 family protein	NA
GKD17_07495	787.195	-0.64818	0.0241246	0.0579836	NA	NA
GKD17_07500	5019.2	-1.38731	5.944e-15	1.46017e-13	DEAD/DEAH box helicase	NA
GKD17_07505	2144.49	-1.10755	4.01166e-08	3.95832e-07	NA	NA
GKD17_07510	5088.34	1.54956	1.42593e-07	1.29241e-06	phosphopyruvate hydratase	NA
GKD17_07515	68.9615	-2.02347	6.11626e-07	4.90678e-06	glycoside hydrolase family 95 protein	GH95
GKD17_07520	61.4896	-0.899764	0.0394319	0.0864261	glycosyl hydrolase family 88	GH105
GKD17_07525	46.9648	-1.2267	0.0250816	0.0598397	DUF4038 domain-containing protein	GH140
GKD17_07530	142.549	-0.809136	0.00265997	0.00914557	Bacterial alpha-L-rhamnosidase	GH78,GH33
GKD17_07535	27.4013	-1.53095	0.0520441	0.10841	glycoside hydrolase family 127 protein	GH127
GKD17_07540	21.9556	-0.967714	0.123569	0.218114	right-handed parallel beta-helix repeat-containing protein	GH141
GKD17_07545	194.585	0.971816	0.00107265	0.00409955	Bacterial alpha-L-rhamnosidase	GH78
GKD17_07550	33.6469	-0.489708	0.426497	0.55003	hypothetical protein	NA
GKD17_07555	84.4302	-0.667302	0.257237	0.378315	NTP transferase domain-containing protein	NA
GKD17_07560	79.6936	-1.11437	0.070847	0.138377	NAD-dependent epimerase/dehydratase family protein	NA
GKD17_07565	109.612	-0.964681	0.0765439	0.147617	GDP-mannose 4%2C6-dehydratase	NA
GKD17_07570	172.547	-1.09065	0.156848	0.261438	carboxypeptidase regulatory-like domain-containing protein	NA
GKD17_07575	68.1013	-0.858577	0.128516	0.224932	hypothetical protein	NA
GKD17_07580	51.9501	0.204817	0.692865	0.778369	hypothetical protein	NA
GKD17_07585	41.2585	-0.206098	0.732416	0.807885	glycosyltransferase	GT2
GKD17_07590	0	NA	NA	NA	glycosyl transferase family 28	GT1
GKD17_07595	0	NA	NA	NA	hypothetical protein	GT1
GKD17_07600	0	NA	NA	NA	putative colanic acid biosynthesis acetyltransferase	NA
GKD17_07605	0	NA	NA	NA	glycosyltransferase	GT4
GKD17_07610	0	NA	NA	NA	polysaccharide pyruvyl transferase family protein	NA
GKD17_07615	0	NA	NA	NA	4Fe-4S dicluster domain-containing protein	NA
GKD17_07620	0	NA	NA	NA	glycosyltransferase	GT4
GKD17_07625	0	NA	NA	NA	hypothetical protein	NA
GKD17_07630	0	NA	NA	NA	glycosyltransferase	GT4
GKD17_07635	0	NA	NA	NA	hypothetical protein	NA
GKD17_07640	68.8959	-1.79989	0.000661266	0.0026585	UpxY family transcription antiterminator	NA
GKD17_07645	2.83209	-0.643072	0.748959	NA	hypothetical protein	NA
GKD17_07650	62.2521	-0.498836	0.289649	0.413684	DUF3987 domain-containing protein	NA
GKD17_07655	8.3556	1.45276	0.153467	0.256985	DUF4248 domain-containing protein	NA
GKD17_07660	3.87952	-0.35085	0.847586	NA	DNA-binding protein	NA
GKD17_07665	0.526121	0	1	NA	smalltalk protein	NA
GKD17_07670	4.13892	-0.687498	0.603025	NA	N-acetylmuramoyl-L-alanine amidase	NA
GKD17_07675	108.235	-0.253873	0.673457	0.76348	polysaccharide biosynthesis tyrosine autokinase	NA
GKD17_07680	53.0681	-0.130012	0.7896	0.851774	polysaccharide export protein	NA
GKD17_07685	38.962	0.690739	0.33884	0.465334	undecaprenyl-phosphate glucose phosphotransferase	NA
GKD17_07690	76.3708	-1.00743	0.00996276	0.0278114	tyrosine-type recombinase/integrase	NA
GKD17_07695	80.764	-1.60528	0.00233185	0.00813522	hypothetical protein	NA
GKD17_07700	54.7565	-1.33697	0.0363855	0.0807508	hypothetical protein	NA
GKD17_07705	18.7429	-1.68317	0.0195733	0.0487213	DUF3868 domain-containing protein	NA
GKD17_07710	7.25051	-2.4136	0.0315372	0.0719177	DUF3575 domain-containing protein	NA
GKD17_07715	26.7501	-2.13345	0.00644703	0.0194448	DUF3868 domain-containing protein	NA
GKD17_07720	12.536	-2.78865	0.0047847	0.0150425	DUF3575 domain-containing protein	NA
GKD17_07725	480.733	-0.0695092	0.826868	0.877623	tyrosine-type recombinase/integrase	NA
GKD17_07730	176.694	-0.772964	0.000609674	0.00248798	hypothetical protein	GH138
GKD17_07735	75.9256	-0.25095	0.529165	0.642651	NA	NA
GKD17_07740	210.555	0.35122	0.112344	0.201191	helix-turn-helix domain-containing protein	NA
GKD17_07745	4823.47	0.361391	0.00359658	0.0119062	beta-galactosidase	GH137,GH2,CBM57
GKD17_07750	923.309	0.127216	0.462185	0.583784	AAA family ATPase	NA
GKD17_07755	686.511	0.224475	0.241276	0.36164	hypothetical protein	NA
GKD17_07760	2188.43	-0.31641	0.0426604	0.0920847	transporter	NA
GKD17_07765	726.272	1.22367	7.71347e-08	7.21139e-07	SusC/RagA family TonB-linked outer membrane protein	NA
GKD17_07770	414.208	2.01927	1.89751e-30	1.82674e-28	RagB/SusD family nutrient uptake outer membrane protein	NA
GKD17_07775	2409.15	-0.569577	0.0192894	0.048183	SusC/RagA family TonB-linked outer membrane protein	NA
GKD17_07780	2002.37	-0.121746	0.684955	0.772738	RagB/SusD family nutrient uptake outer membrane protein	NA
GKD17_07785	82.4549	-0.604445	0.170967	0.278967	DUF4981 domain-containing protein	GH2
GKD17_07790	80.5817	-0.748129	0.141601	0.242142	glycoside hydrolase family 2	GH2
GKD17_07795	1594.15	0.783787	1.12935e-06	8.56403e-06	DNA-binding protein	GH106
GKD17_07800	866.61	0.499396	0.0301203	0.0695324	sialate O-acetylesterase	NA
GKD17_07805	1142.8	0.381436	0.0147403	0.0386067	hypothetical protein	GH139
GKD17_07810	1320.75	2.06699	4.91368e-15	1.23257e-13	linear amide C-N hydrolase	NA
GKD17_07815	145.919	-0.158396	0.612657	0.713631	NA	NA
GKD17_07820	0	NA	NA	NA	DDE transposase	NA
GKD17_07825	0	NA	NA	NA	hypothetical protein	NA
GKD17_07830	90.9926	-1.40026	0.000894546	0.00349	sugar transferase	NA
GKD17_07835	70.3995	-1.59544	2.31695e-05	0.000135517	acetyltransferase	NA
GKD17_07840	81.8475	-1.03448	0.00971562	0.0272697	glycosyltransferase	GT4
GKD17_07845	38.9159	-0.579674	0.176322	0.284963	YdcF family protein	NA
GKD17_07850	25.0672	-1.09621	0.0891597	0.166015	hypothetical protein	NA
GKD17_07855	8.17809	-1.78291	0.109807	0.197442	NA	NA
GKD17_07860	45.9415	-0.0735169	0.880525	0.916281	EpsG family protein	NA
GKD17_07865	39.4096	-0.478184	0.341176	0.467052	glycosyltransferase	GT2
GKD17_07870	56.5883	-0.125297	0.779461	0.845383	glycosyltransferase	GT4
GKD17_07875	55.6338	-0.49279	0.206501	0.322702	glycosyltransferase	GT2
GKD17_07880	28.9999	-0.659847	0.250401	0.371173	glycosyltransferase	GT2
GKD17_07885	57.1384	-0.353486	0.416965	0.541462	glycosyltransferase	GT4
GKD17_07890	24.1585	0.690714	0.14953	0.252071	hypothetical protein	GT32
GKD17_07895	57.2763	0.747958	0.0803554	0.153472	glycosyltransferase	GT4
GKD17_07900	74.5279	-0.296163	0.385937	0.511475	hypothetical protein	NA
GKD17_07905	0	NA	NA	NA	acyltransferase family protein	NA
GKD17_07910	0	NA	NA	NA	glycosyltransferase	GT2
GKD17_07915	0	NA	NA	NA	glycosyltransferase	GT2
GKD17_07920	0	NA	NA	NA	glycosyltransferase	GT4
GKD17_07925	0	NA	NA	NA	glycosyltransferase	GT2
GKD17_07930	0	NA	NA	NA	hypothetical protein	NA
GKD17_07935	0	NA	NA	NA	hypothetical protein	NA
GKD17_07940	0	NA	NA	NA	glycosyltransferase	GT4
GKD17_07945	0	NA	NA	NA	glycosyltransferase	GT2
GKD17_07950	0	NA	NA	NA	polysaccharide pyruvyl transferase family protein	NA
GKD17_07955	0	NA	NA	NA	4Fe-4S dicluster domain-containing protein	NA
GKD17_07960	61.9394	-0.08898	0.819519	0.871641	ATP-binding cassette domain-containing protein	NA
GKD17_07965	58.2506	0.414394	0.334989	0.461777	ABC transporter permease	NA
GKD17_07970	50.6603	-0.505645	0.245896	0.366785	hypothetical protein	NA
GKD17_07975	20.4256	0.0944643	0.897012	0.928285	hypothetical protein	NA
GKD17_07980	156.831	-0.0364865	0.917818	0.941338	polysaccharide biosynthesis tyrosine autokinase	NA
GKD17_07985	47.003	-0.0122236	0.977416	0.983769	polysaccharide export protein	NA
GKD17_07990	150.025	0.413134	0.194754	0.308318	ATP-binding cassette domain-containing protein	NA
GKD17_07995	84.0333	0.0524718	0.879075	0.915574	hypothetical protein	NA
GKD17_08000	16.0129	0.784264	0.34207	0.467737	PqqD family peptide modification chaperone	NA
GKD17_08005	9.14099	-0.0582493	0.951488	0.965034	PqqD family peptide modification chaperone	NA
GKD17_08010	19.7993	0.0352145	0.961858	0.973058	hypothetical protein	NA
GKD17_08015	166.368	0.230963	0.437924	0.561919	hypothetical protein	NA
GKD17_08020	87.4477	0.187062	0.630458	0.731258	radical SAM protein	NA
GKD17_08025	113.967	0.311081	0.364272	0.489821	radical SAM protein	NA
GKD17_08030	60.6026	0.477158	0.299801	0.424947	hypothetical protein	NA
GKD17_08035	48.5034	-0.824006	0.108477	0.195741	hypothetical protein	NA
GKD17_08040	1128.29	0.403893	0.128435	0.224932	aminotransferase class I/II-fold pyridoxal phosphate-dependent enzyme	NA
GKD17_08045	447.007	0.594168	0.0240801	0.0579549	OmpA family protein	NA
GKD17_08050	301.952	0.316099	0.293786	0.417584	hypothetical protein	NA
GKD17_08055	264.256	0.751151	0.012827	0.0343274	NAD-dependent epimerase/dehydratase family protein	NA
GKD17_08060	310.806	2.00278	1.7753e-07	1.58885e-06	UpxY family transcription antiterminator	NA
GKD17_08065	1036.84	-1.00934	0.00154851	0.0056864	tyrosine-type recombinase/integrase	NA
GKD17_08070	277.027	-0.742807	0.000140552	0.000676548	magnesium/cobalt transporter CorA	NA
GKD17_08075	156.771	-0.610442	0.0516415	0.107693	winged helix-turn-helix transcriptional regulator	NA
GKD17_08080	386.07	-1.37878	6.59003e-10	8.53589e-09	hypothetical protein	NA
GKD17_08085	56.2883	-2.22674	0.000624256	0.00252969	DedA family protein	NA
GKD17_08090	36.9267	-2.14993	5.79106e-05	0.000307877	DUF47 family protein	NA
GKD17_08095	94.9169	-1.92011	9.15543e-06	5.85487e-05	inorganic phosphate transporter	NA
GKD17_08100	1317.75	0.305215	0.274019	0.397417	hypothetical protein	NA
GKD17_08105	1040.8	-0.120069	0.602384	0.706371	TonB-dependent receptor	NA
GKD17_08110	159.737	-0.0861232	0.786849	0.849578	DUF4625 domain-containing protein	NA
GKD17_08115	3738.35	1.12022	0.00177554	0.00640776	aminotransferase class I/II-fold pyridoxal phosphate-dependent enzyme	NA
GKD17_08120	1177.14	1.62233	4.88644e-08	4.74264e-07	L-lactate permease	NA
GKD17_08125	241.695	1.19189	1.39858e-05	8.64888e-05	DUF3037 domain-containing protein	NA
GKD17_08130	195.585	0.457543	0.198971	0.313616	aminotransferase class I and II	NA
GKD17_08135	831.96	0.627124	0.0324426	0.0736992	histone H1	NA
GKD17_08140	1206.05	0.273789	0.0761157	0.147007	DUF5113 domain-containing protein	NA
GKD17_08145	358.14	0.208101	0.309439	0.43566	response regulator	NA
GKD17_08150	345.546	0.132069	0.462023	0.583784	transporter	NA
GKD17_08155	89.461	0.165631	0.69288	0.778369	NA	NA
GKD17_08160	530.237	-1.34981	3.75569e-06	2.55301e-05	hypothetical protein	NA
GKD17_08165	485.452	-1.86427	2.36758e-12	4.4386e-11	hypothetical protein	NA
GKD17_08170	1495.39	-2.5715	3.46018e-14	7.95172e-13	glycoside hydrolase family 28 protein	GH28
GKD17_08175	2078.41	-2.12662	2.45372e-31	2.42782e-29	mechanosensitive ion channel	NA
GKD17_08180	756.589	-0.373772	0.041592	0.0902258	AMP-binding protein	NA
GKD17_08185	219.86	0.0397049	0.875568	0.913257	cupin domain-containing protein	NA
GKD17_08190	1674.94	-0.119089	0.461573	0.583437	riboflavin synthase	NA
GKD17_08195	1795.98	-0.236545	0.294819	0.418885	YihY family inner membrane protein	NA
GKD17_08200	78474.9	0.619906	0.0132947	0.03534	RNase P RNA component class A	NA
GKD17_08205	256.353	2.02802	2.83909e-10	3.90457e-09	hypothetical protein	NA
GKD17_08210	508.647	3.18781	1.5897e-26	1.1325e-24	hypothetical protein	NA
GKD17_08215	1108.88	2.54458	8.24872e-24	4.73902e-22	DnaJ domain-containing protein	NA
GKD17_08220	1898.94	-1.32218	2.26065e-13	4.85086e-12	two-component sensor histidine kinase	NA
GKD17_08225	1723.29	-1.15234	7.81087e-08	7.28333e-07	bifunctional metallophosphatase/5'-nucleotidase	NA
GKD17_08230	519.003	-0.690692	0.00279354	0.00955868	hypothetical protein	NA
GKD17_08235	1471.32	-1.20969	2.24616e-11	3.68797e-10	TonB-dependent receptor	NA
GKD17_08240	1070.99	-0.987237	1.11364e-08	1.21308e-07	KamA family protein	NA
GKD17_08245	174.987	-0.499321	0.0973774	0.178701	six-hairpin glycosidase	GH143,GH142
GKD17_08250	86.2128	-0.158544	0.577674	0.687618	Bacterial alpha-L-rhamnosidase	GH78
GKD17_08255	63.0053	-0.379308	0.330815	0.457085	glycoside hydrolase family 28 protein	GH28
GKD17_08260	74.0391	-0.174945	0.653623	0.75086	hypothetical protein	CE19
GKD17_08265	464.891	-0.104414	0.632471	0.732877	response regulator	NA
GKD17_08270	68.1809	0.523943	0.154017	0.257684	helix-turn-helix domain-containing protein	NA
GKD17_08275	77.0315	-0.0847554	0.83933	0.88636	DUF417 family protein	NA
GKD17_08280	22954.5	2.68535	1.61623e-36	2.74144e-34	Do family serine endopeptidase	NA
GKD17_08285	7514.3	1.01832	2.38365e-12	4.44532e-11	sigma-70 family RNA polymerase sigma factor	NA
GKD17_08290	210.848	-0.204973	0.395011	0.521698	hypothetical protein	NA
GKD17_08295	1920.57	0.132558	0.326386	0.452381	clostripain	NA
GKD17_08300	416.616	0.00984786	0.966395	0.976615	hypothetical protein	NA
GKD17_08305	1261.22	0.560269	0.0178759	0.0452552	divalent metal cation transporter	NA
GKD17_08310	919.037	-0.368582	0.0494872	0.103751	potassium/proton antiporter	NA
GKD17_08315	474.106	-0.0605887	0.72207	0.799755	MATE family efflux transporter	NA
GKD17_08320	671.138	1.69744	5.19949e-07	4.24784e-06	HAD-IA family hydrolase	NA
GKD17_08325	1882.6	-0.136829	0.408417	0.532885	3-methyl-2-oxobutanoate hydroxymethyltransferase	NA
GKD17_08330	1920.36	-0.93263	4.80485e-11	7.44125e-10	MFS transporter	NA
GKD17_08335	2241.69	-1.06394	2.14109e-07	1.87847e-06	energy-dependent translational throttle protein EttA	NA
GKD17_08340	1236.15	-1.4413	8.50895e-17	2.63556e-15	TonB-dependent receptor	NA
GKD17_08345	28.7436	0.661007	0.217828	0.334585	NA	NA
GKD17_08350	0	NA	NA	NA	bstEII	NA
GKD17_08355	0	NA	NA	NA	site-specific DNA-methyltransferase	NA
GKD17_08360	21.2995	-0.933129	0.123766	0.218244	hypothetical protein	NA
GKD17_08365	52.222	-0.441066	0.313159	0.439163	N-acetylmuramoyl-L-alanine amidase	NA
GKD17_08370	4.43241	-3.07473	0.0560919	NA	smalltalk protein	NA
GKD17_08375	16.235	-2.0723	0.0119632	0.0323069	DNA-binding protein	NA
GKD17_08380	18.2723	-0.085749	0.884208	0.91869	DUF4248 domain-containing protein	NA
GKD17_08385	82.9097	-0.843101	0.0541058	0.111854	DUF3987 domain-containing protein	NA
GKD17_08390	6.82769	0.315465	0.816326	0.869543	hypothetical protein	NA
GKD17_08395	15.7407	-1.22981	0.121089	0.214391	hypothetical protein	NA
GKD17_08400	3287.8	-0.0436518	0.792675	0.853024	TonB-dependent receptor plug domain-containing protein	NA
GKD17_08405	2061.44	-0.213446	0.18513	0.295709	DUF5017 domain-containing protein	NA
GKD17_08410	2376.02	1.13376	9.03674e-11	1.3412e-09	Rpn family recombination-promoting nuclease/putative transposase	NA
GKD17_08415	10507.2	0.159786	0.223235	0.341272	30S ribosomal protein S16	NA
GKD17_08420	844.111	0.50379	0.0197549	0.0490021	ferritin	NA
GKD17_08425	465.823	-0.336718	0.123418	0.217955	prolyl oligopeptidase family serine peptidase	NA
GKD17_08430	1227.07	-0.606138	0.000619142	0.00251756	oligopeptide transporter%2C OPT family	NA
GKD17_08435	77.7966	0.311469	0.476066	0.594165	hypothetical protein	NA
GKD17_08440	140.527	0.448722	0.154674	0.258539	metallophosphoesterase	NA
GKD17_08445	1319.62	1.57513	6.97402e-12	1.22977e-10	DUF1573 domain-containing protein	NA
GKD17_08450	142.534	0.840419	0.0058875	0.0179856	diacylglycerol kinase family protein	NA
GKD17_08455	918.293	0.449193	0.00661813	0.0198432	RelA/SpoT family protein	NA
GKD17_08460	1492.75	1.25555	9.26316e-09	1.01213e-07	DUF4301 family protein	NA
GKD17_08465	593.97	0.829678	0.000155151	0.000739822	N-glycanase	NA
GKD17_08470	154.21	0.270313	0.407976	0.532701	DNA alkylation repair protein	NA
GKD17_08475	89.1808	0.491947	0.10084	0.184013	GNAT family N-acetyltransferase	NA
GKD17_08480	55.3666	1.45244	0.00626929	0.0189891	PadR family transcriptional regulator	NA
GKD17_08485	2573.53	1.85635	5.97825e-16	1.63804e-14	PspC domain-containing protein	NA
GKD17_08490	1477.34	0.843363	6.001e-09	6.74308e-08	formate-dependent phosphoribosylglycinamide formyltransferase	NA
GKD17_08495	37.2954	-1.04109	0.095449	0.175357	cytochrome C biogenesis protein	NA
GKD17_08500	13.0776	-0.0290903	0.971894	0.980149	hypothetical protein	NA
GKD17_08505	2.70893	0.702091	0.748357	NA	hypothetical protein	NA
GKD17_08510	10.6614	-0.51698	0.579043	0.687746	peptidase M75	NA
GKD17_08515	10.1817	-1.62583	0.142205	0.242826	hypothetical protein	NA
GKD17_08520	21.9973	-0.31541	0.666277	0.759069	rhomboid family intramembrane serine protease	NA
GKD17_08525	2913.54	1.62153	2.75521e-19	1.06674e-17	4-alpha-glucanotransferase	GH133
GKD17_08530	1390.3	1.94171	4.35384e-28	3.78253e-26	glycosyltransferase	GT4
GKD17_08535	2198.85	1.82041	4.05519e-18	1.37568e-16	alpha-amylase	GH57
GKD17_08540	586.45	0.852145	0.000167975	0.000791438	hypothetical protein	NA
GKD17_08545	86.6167	0.391307	0.235707	0.354855	biotin synthase BioB	NA
GKD17_08550	119.184	0.00417911	0.991684	0.994475	adenosylmethionine--8-amino-7-oxononanoate transaminase	NA
GKD17_08555	81.7027	0.455441	0.149855	0.25238	aminotransferase class I/II-fold pyridoxal phosphate-dependent enzyme	NA
GKD17_08560	38.1964	-0.0910448	0.852796	0.896329	DUF452 family protein	NA
GKD17_08565	28.7546	-1.22925	0.0110009	0.0302821	malonyl-ACP O-methyltransferase BioC	NA
GKD17_08570	35.2837	-1.18143	0.0445462	0.0954053	ATP-dependent dethiobiotin synthetase BioD	NA
GKD17_08575	812.625	-4.02461	2.36186e-23	1.27469e-21	glutamine synthetase type III	NA
GKD17_08580	786.335	-3.94419	1.99255e-36	3.22612e-34	ammonium transporter	NA
GKD17_08585	107.323	-3.20745	1.71472e-11	2.88156e-10	transcriptional regulator	NA
GKD17_08590	425.941	-3.10311	1.7439e-25	1.17203e-23	hypothetical protein	NA
GKD17_08595	629.362	-3.49251	2.97144e-34	3.78009e-32	LL-diaminopimelate aminotransferase	NA
GKD17_08600	278.102	-3.3979	2.20932e-36	3.42157e-34	diaminopimelate epimerase	NA
GKD17_08605	1719.9	-0.686941	0.000531047	0.0022098	ATP-binding cassette domain-containing protein	NA
GKD17_08610	340.967	-0.963044	2.09694e-05	0.000124281	dihydrodipicolinate synthase family protein	NA
GKD17_08615	354.072	-0.918174	3.68111e-06	2.5119e-05	sodium/solute symporter	NA
GKD17_08620	313.937	0.668836	0.000179032	0.000837992	nitronate monooxygenase	NA
GKD17_08625	801.168	-0.126496	0.46234	0.583784	anaerobic C4-dicarboxylate transporter	NA
GKD17_08630	1066.44	-0.0501917	0.825292	0.876734	L-asparaginase 2	NA
GKD17_08635	1127.88	0.038399	0.865911	0.905837	hypothetical protein	NA
GKD17_08640	288.053	0.237689	0.213622	0.329831	antitoxin	NA
GKD17_08645	352.948	0.0554987	0.775513	0.842959	nucleotidyltransferase domain-containing protein	NA
GKD17_08650	569.471	0.0506422	0.784264	0.848071	cation:dicarboxylase symporter family transporter	NA
GKD17_08655	1444.11	1.39866	1.64514e-06	1.21075e-05	decarboxylating NADP(+)-dependent phosphogluconate dehydrogenase	NA
GKD17_08660	920.669	-0.138355	0.538474	0.650769	glucose-6-phosphate dehydrogenase	NA
GKD17_08665	616.922	-0.72243	0.00701068	0.0207927	6-phosphogluconolactonase	NA
GKD17_08670	690.496	1.93494	3.12308e-07	2.64867e-06	cytochrome d ubiquinol oxidase subunit II	NA
GKD17_08675	872.445	2.21458	5.08244e-15	1.26599e-13	cytochrome ubiquinol oxidase subunit I	NA
GKD17_08680	96.8218	1.29612	0.000986169	0.00380166	DUF4492 domain-containing protein	NA
GKD17_08685	4.24426	-2.48618	0.137477	NA	TolC family protein	NA
GKD17_08690	6.15443	-1.04353	0.432996	NA	efflux RND transporter periplasmic adaptor subunit	NA
GKD17_08695	3.93433	-1.55213	0.388916	NA	ATP-binding cassette domain-containing protein	NA
GKD17_08700	9.73478	-0.63959	0.569319	0.680736	FtsX-like permease family protein	NA
GKD17_08705	97.4022	0.342452	0.283145	0.406514	histidine kinase	NA
GKD17_08710	92.6848	0.734229	0.0438849	0.0943379	response regulator	NA
GKD17_08715	221.568	1.61417	1.01488e-05	6.44384e-05	tryptophan-rich sensory protein	NA
GKD17_08720	194.055	0.688157	0.0551285	0.113414	hemerythrin domain-containing protein	NA
GKD17_08725	97.842	0.978216	0.00940397	0.0265007	DNA-binding response regulator	NA
GKD17_08730	520.418	1.58952	4.54002e-11	7.06182e-10	(Fe-S)-binding protein	NA
GKD17_08735	970.564	0.9452	1.29468e-08	1.38488e-07	4Fe-4S dicluster domain-containing protein	NA
GKD17_08740	1131.46	0.935535	4.56496e-12	8.25401e-11	hypothetical protein	NA
GKD17_08745	700.264	-0.46803	0.0349218	0.0780372	hypothetical protein	NA
GKD17_08750	136.088	-1.76579	3.10109e-11	4.95341e-10	pyruvate formate lyase-activating protein	NA
GKD17_08755	1746.27	-1.13738	6.43913e-12	1.1411e-10	formate C-acetyltransferase	NA
GKD17_08760	634.552	-0.0151755	0.967568	0.976615	NA	NA
GKD17_08765	0	NA	NA	NA	hypothetical protein	NA
GKD17_08770	0	NA	NA	NA	DDE transposase	NA
GKD17_08775	1487.94	0.616041	0.117695	0.209405	NA	NA
GKD17_08780	15.0028	-2.16766	0.00183878	0.00662258	hypothetical protein	NA
GKD17_08785	334.369	0.196638	0.571209	0.682309	glycosyltransferase	NA
GKD17_08790	884.81	-1.99442	7.58124e-19	2.84257e-17	pyridoxamine 5'-phosphate oxidase	NA
GKD17_08795	481.704	0.0128734	0.970265	0.979061	NA	NA
GKD17_08800	726.533	-0.629427	0.00265216	0.00912754	ferrous iron transport protein B	NA
GKD17_08805	470.91	-0.641914	0.00104606	0.00400222	tRNA lysidine(34) synthetase TilS	NA
GKD17_08810	618.429	-0.405207	0.0329109	0.0745254	tetratricopeptide repeat protein	NA
GKD17_08815	150.76	-0.247751	0.445781	0.568315	23S rRNA (guanosine(2251)-2'-O)-methyltransferase RlmB	NA
GKD17_08820	453.928	-0.559164	0.0325569	0.0738647	DNA repair protein RecN	NA
GKD17_08825	767.829	0.0383459	0.864115	0.904816	bifunctional phosphopantothenoylcysteine decarboxylase/phosphopantothenate--cysteine ligase CoaBC	NA
GKD17_08830	975.363	0.462987	0.000581409	0.00238867	3'-5' exonuclease	NA
GKD17_08835	970.141	0.16282	0.284212	0.407882	DNA polymerase III subunit beta	NA
GKD17_08840	666.184	0.450954	0.0192096	0.0480172	DUF3127 domain-containing protein	NA
GKD17_08845	5.74874	-1.15702	0.401535	NA	NA	NA
GKD17_08850	0	NA	NA	NA	hypothetical protein	NA
GKD17_08855	292.079	0.205577	0.463135	0.584471	DUF4270 family protein	NA
GKD17_08860	2001.38	0.0354126	0.827563	0.877912	glycogen synthase	GT5
GKD17_08865	525.208	-0.417858	0.0151178	0.0394792	pantoate--beta-alanine ligase	NA
GKD17_08870	649.892	-0.295181	0.174235	0.283003	aspartate 1-decarboxylase	NA
GKD17_08875	843.978	-1.02705	7.96794e-10	1.02833e-08	fructose-bisphosphatase class III	NA
GKD17_08880	783.505	-0.828329	2.54146e-06	1.79261e-05	putative transporter	NA
GKD17_08885	116.441	-0.463451	0.142182	0.242826	NAD(+) diphosphatase	NA
GKD17_08890	219.591	-0.681316	0.00200193	0.00711663	S1 RNA-binding domain-containing protein	NA
GKD17_08895	18.3108	-0.136805	0.902478	0.931776	glycoside hydrolase family 2	GH2
GKD17_08900	912.669	0.710294	1.67464e-05	0.000101447	response regulator	NA
GKD17_08905	8.98377	-0.576245	0.45517	0.577844	TIM barrel protein	NA
GKD17_08910	36.5541	-0.158864	0.790054	0.851863	SusC/RagA family TonB-linked outer membrane protein	NA
GKD17_08915	29.2628	-1.48944	0.0211843	0.0519329	RagB/SusD family nutrient uptake outer membrane protein	NA
GKD17_08920	29.1958	-0.510875	0.403865	0.528886	S8 family serine peptidase	NA
GKD17_08925	59.2296	-0.318108	0.469309	0.589144	polysaccharide lyase	PL1
GKD17_08930	26.4356	0.524033	0.358316	0.484925	DUF3826 domain-containing protein	NA
GKD17_08935	195.017	0.352715	0.199069	0.313616	polysaccharide lyase	PL1
GKD17_08940	393.492	-0.265212	0.334354	0.461253	pectate lyase	NA
GKD17_08945	7.67413	0.914495	0.45988	0.582122	sigma-70 family RNA polymerase sigma factor	NA
GKD17_08950	9.68683	1.57106	0.208619	0.324924	hypothetical protein	NA
GKD17_08955	60.9753	0.322438	0.493199	0.610415	SusC/RagA family TonB-linked outer membrane protein	NA
GKD17_08960	42.6529	1.39255	0.0108918	0.0300517	RagB/SusD family nutrient uptake outer membrane protein	NA
GKD17_08965	0.159559	0	1	NA	hypothetical protein	NA
GKD17_08970	46.8191	0.596976	0.353941	0.480648	SusC/RagA family TonB-linked outer membrane protein	NA
GKD17_08975	10.6527	-1.58475	0.155884	0.260318	RagB/SusD family nutrient uptake outer membrane protein	NA
GKD17_08980	16.7916	-0.385709	0.57777	0.687618	histidine-type phosphatase	NA
GKD17_08985	110.999	0.455536	0.154274	0.257993	methylcobamide--CoM methyltransferase	NA
GKD17_08990	132.917	0.361414	0.142957	0.243667	methionine synthase	NA
GKD17_08995	24.3366	-1.90093	0.00158897	0.00581699	sodium/solute symporter	NA
GKD17_09000	16.9323	-1.52655	0.0463261	0.0983395	cobalamin-binding protein	NA
GKD17_09005	14.532	-0.881403	0.314843	0.440137	alpha-xylosidase	GH31
GKD17_09010	7.94432	-3.3847	0.00510067	0.0158678	right-handed parallel beta-helix repeat-containing protein	GH141
GKD17_09015	1219.7	-0.357714	0.0338307	0.0761881	transcription termination factor Rho	NA
GKD17_09020	162.965	0.0347891	0.921996	0.944003	reactive intermediate/imine deaminase	NA
GKD17_09025	156.251	-0.090283	0.79745	0.856023	hypothetical protein	NA
GKD17_09030	115.113	-0.854711	0.00551262	0.0169861	MBL fold metallo-hydrolase	NA
GKD17_09035	44.0442	-0.88918	0.0310338	0.07118	lactoylglutathione lyase	NA
GKD17_09040	72.904	-0.375995	0.279485	0.403047	DUF3805 domain-containing protein	NA
GKD17_09045	815.229	-0.460485	0.0610802	0.122712	ATP-binding cassette domain-containing protein	NA
GKD17_09050	341.335	-0.468327	0.0222915	0.054303	tyrosine-type recombinase/integrase	NA
GKD17_09055	1152.58	-0.655976	0.581184	0.688916	transcriptional regulator	NA
GKD17_09060	88.8261	-0.647035	0.658252	0.753678	hypothetical protein	NA
GKD17_09065	4.53061	-1.20976	0.52602	NA	NA	NA
GKD17_09070	0	NA	NA	NA	sugar transporter	NA
GKD17_09075	0	NA	NA	NA	glycosyltransferase	GT2
GKD17_09080	0	NA	NA	NA	polysaccharide biosynthesis protein	GT32
GKD17_09085	0	NA	NA	NA	DUF4422 domain-containing protein	NA
GKD17_09090	0	NA	NA	NA	hypothetical protein	NA
GKD17_09095	0	NA	NA	NA	hypothetical protein	NA
GKD17_09100	0	NA	NA	NA	glycosyltransferase	GT2
GKD17_09105	0	NA	NA	NA	hypothetical protein	NA
GKD17_09110	0	NA	NA	NA	hypothetical protein	NA
GKD17_09115	0	NA	NA	NA	glycosyltransferase	GT4
GKD17_09120	0	NA	NA	NA	glycosyltransferase	GT4
GKD17_09125	364.603	-0.985357	0.511808	0.627775	hypothetical protein	NA
GKD17_09130	1585.06	-0.8873	0.338876	0.465334	hypothetical protein	NA
GKD17_09135	971.825	-1.06387	0.347962	0.473793	N-acetylmuramoyl-L-alanine amidase	NA
GKD17_09140	333.332	-1.05145	0.417725	0.542251	smalltalk protein	NA
GKD17_09145	750.75	-1.14504	0.385976	0.511475	DNA-binding protein	NA
GKD17_09150	225.027	-1.9664	0.140138	0.240101	DUF4248 domain-containing protein	NA
GKD17_09155	2930.43	-1.22523	0.404445	0.529449	DUF3987 domain-containing protein	NA
GKD17_09160	614.802	-1.16496	0.436931	0.561049	virulence protein E	NA
GKD17_09165	122.622	-0.741782	0.521452	0.635664	hypothetical protein	NA
GKD17_09170	1374.47	-1.27253	0.292547	0.416321	DEAD/DEAH box helicase	NA
GKD17_09175	478.29	-1.08741	0.180541	0.28994	YihA family ribosome biogenesis GTP-binding protein	NA
GKD17_09180	665.668	-0.886891	0.101949	0.185751	sodium:solute symporter	NA
GKD17_09185	227.682	-0.872956	0.0272366	0.0641221	recombination protein RecR	NA
GKD17_09190	281.279	-0.257373	0.362741	0.48844	hypothetical protein	NA
GKD17_09195	847.005	-0.238207	0.328257	0.454431	GNAT family N-acetyltransferase	NA
GKD17_09200	551.847	-0.247571	0.466553	0.587438	YqgE/AlgH family protein	NA
GKD17_09205	16.9591	-0.548836	0.671793	0.762436	hypothetical protein	NA
GKD17_09210	46.4466	-1.11758	0.0483388	0.101803	NA	NA
GKD17_09215	889.128	-0.118452	0.651202	0.748735	response regulator	NA
GKD17_09220	921.667	-0.55329	0.0015746	0.00577513	glycoside hydrolase family 95 protein	GH95
GKD17_09225	2821.94	-0.468206	0.080526	0.153716	iron-sulfur cluster repair di-iron protein	NA
GKD17_09230	2994.25	-1.40435	1.06439e-06	8.13595e-06	hydroxylamine reductase	NA
GKD17_09235	96.5967	-0.00490856	0.988216	0.992207	cyclic nucleotide-binding domain-containing protein	NA
GKD17_09240	1043.46	1.32594	3.46861e-10	4.6978e-09	sulfatase-like hydrolase/transferase	NA
GKD17_09245	747.859	4.51792	7.85017e-35	1.03564e-32	hypothetical protein	NA
GKD17_09250	305.138	1.8126	2.12765e-10	3.00742e-09	response regulator	NA
GKD17_09255	473.08	2.01875	8.74257e-10	1.11617e-08	sensor histidine kinase	NA
GKD17_09260	539.389	3.17511	1.32698e-38	2.78041e-36	hypothetical protein	NA
GKD17_09265	56.1931	1.72256	7.30246e-05	0.000377524	UDP-2%2C3-diacylglucosamine diphosphatase	NA
GKD17_09270	174.29	1.47161	0.000135988	0.000658137	glycosyltransferase	GT1
GKD17_09275	76.7397	0.659697	0.163743	0.270399	RNA degradosome polyphosphate kinase	NA
GKD17_09280	64.3924	-0.443533	0.332531	0.4591	Ppx/GppA family phosphatase	NA
GKD17_09285	652.646	1.18197	2.77316e-07	2.36882e-06	M28 family peptidase	NA
GKD17_09290	5243.63	1.87799	8.68645e-28	7.36694e-26	F0F1 ATP synthase subunit beta	NA
GKD17_09295	386.694	1.34649	8.85417e-07	6.88615e-06	hypothetical protein	NA
GKD17_09300	1137.28	1.14261	7.3261e-08	6.9219e-07	hypothetical protein	NA
GKD17_09305	1507.03	1.75035	5.29088e-12	9.47041e-11	F0F1 ATP synthase subunit A	NA
GKD17_09310	292.984	1.63369	2.67722e-05	0.000154094	ATP synthase F0 subunit C	NA
GKD17_09315	814.351	1.9182	2.96271e-11	4.75369e-10	F0F1 ATP synthase subunit B	NA
GKD17_09320	1500.38	2.05067	8.15223e-11	1.21499e-09	F0F1 ATP synthase subunit delta	NA
GKD17_09325	4356.37	2.17144	8.33765e-12	1.43472e-10	F0F1 ATP synthase subunit alpha	NA
GKD17_09330	6691.79	2.57672	5.15723e-25	3.34001e-23	F0F1 ATP synthase subunit gamma	NA
GKD17_09335	343.084	0.520988	0.0816621	0.155718	methyltransferase domain-containing protein	NA
GKD17_09340	282.658	-0.119405	0.531578	0.644699	AAA domain-containing protein	NA
GKD17_09345	217.861	-0.455387	0.0384672	0.084685	VWA domain-containing protein	NA
GKD17_09350	96.2338	-0.910996	0.00802716	0.023341	porin	NA
GKD17_09355	38.2546	-1.9231	0.000221353	0.00100955	2-aminoethylphosphonate--pyruvate transaminase	NA
GKD17_09360	11.5095	-1.96939	0.0347056	0.0776516	phosphonoacetaldehyde hydrolase	NA
GKD17_09365	28.4917	-1.51288	0.0208395	0.051211	hypothetical protein	NA
GKD17_09370	46.7716	-2.1639	0.000117538	0.000583513	hypothetical protein	NA
GKD17_09375	95.8506	-0.977638	0.0239652	0.0577565	hypothetical protein	NA
GKD17_09380	451.265	-1.05186	0.000167694	0.000791162	AAA family ATPase	NA
GKD17_09385	0	NA	NA	NA	NA	NA
GKD17_09390	0	NA	NA	NA	response regulator	NA
GKD17_09395	0	NA	NA	NA	NA	NA
GKD17_09400	0	NA	NA	NA	DUF362 domain-containing protein	NA
GKD17_09405	0	NA	NA	NA	TonB-dependent receptor	NA
GKD17_09410	0	NA	NA	NA	esterase family protein	NA
GKD17_09415	0	NA	NA	NA	alcohol dehydrogenase catalytic domain-containing protein	NA
GKD17_09420	0	NA	NA	NA	iron-containing alcohol dehydrogenase	NA
GKD17_09425	0	NA	NA	NA	aldo/keto reductase	NA
GKD17_09430	0	NA	NA	NA	hypothetical protein	NA
GKD17_09435	0	NA	NA	NA	sugar O-acetyltransferase	NA
GKD17_09440	0	NA	NA	NA	hypothetical protein	NA
GKD17_09445	0	NA	NA	NA	rhodanese-like domain-containing protein	NA
GKD17_09450	0	NA	NA	NA	hypothetical protein	NA
GKD17_09455	0	NA	NA	NA	sugar O-acetyltransferase	NA
GKD17_09460	0	NA	NA	NA	hypothetical protein	NA
GKD17_09465	0	NA	NA	NA	helix-turn-helix domain-containing protein	NA
GKD17_09470	0	NA	NA	NA	hypothetical protein	NA
GKD17_09475	0	NA	NA	NA	helix-turn-helix domain-containing protein	NA
GKD17_09480	0	NA	NA	NA	helix-turn-helix domain-containing protein	NA
GKD17_09485	0	NA	NA	NA	hypothetical protein	NA
GKD17_09490	0.0728672	-0.494601	0.938707	NA	tyrosine-type recombinase/integrase	NA
GKD17_09495	329.482	-1.15649	5.83924e-06	3.87326e-05	putative sulfate exporter family transporter	NA
GKD17_09500	365.269	-2.20013	6.3442e-27	4.70792e-25	ATP-binding protein	NA
GKD17_09505	12.7104	-2.35605	0.0224728	0.0546403	hypothetical protein	NA
GKD17_09510	242.439	-1.92374	1.56968e-15	4.11119e-14	hypothetical protein	NA
GKD17_09515	382.172	0.793909	0.000283432	0.00126356	iron-containing alcohol dehydrogenase	NA
GKD17_09520	821.655	0.234233	0.207634	0.323957	formate--tetrahydrofolate ligase	NA
GKD17_09525	99.4599	-0.33469	0.361268	0.487254	hypothetical protein	NA
GKD17_09530	23.6856	-2.03909	0.00666976	0.0199645	hypothetical protein	NA
GKD17_09535	1379.21	-0.202239	0.107151	0.194037	prolyl oligopeptidase family serine peptidase	NA
GKD17_09540	689.706	0.866635	6.53994e-07	5.18825e-06	aminomethyl-transferring glycine dehydrogenase	NA
GKD17_09545	165.662	0.531284	0.0854901	0.161119	MBL fold metallo-hydrolase	NA
GKD17_09550	213.33	0.34143	0.145858	0.247403	16S rRNA (guanine(527)-N(7))-methyltransferase RsmG	NA
GKD17_09555	192.897	0.0555776	0.804344	0.861158	DUF3298 domain-containing protein	NA
GKD17_09560	1621.49	0.650774	0.00566281	0.0174038	heavy metal translocating P-type ATPase	NA
GKD17_09565	231.665	0.510779	0.067971	0.133713	hypothetical protein	NA
GKD17_09570	2.61888	-3.00173	0.125692	NA	tyrosine-type recombinase/integrase	NA
GKD17_09575	5.18348	-2.26331	0.140775	NA	tyrosine-type recombinase/integrase	NA
GKD17_09580	0.156957	-1.33443	0.834069	NA	helix-turn-helix domain-containing protein	NA
GKD17_09585	0.637976	-3.22328	0.608627	NA	helix-turn-helix domain-containing protein	NA
GKD17_09590	0	NA	NA	NA	helix-turn-helix domain-containing protein	NA
GKD17_09595	0.204018	-0.494707	0.938694	NA	hypothetical protein	NA
GKD17_09600	1.27916	1.29556	0.639776	NA	response regulator	NA
GKD17_09605	0	NA	NA	NA	response regulator	NA
GKD17_09610	0	NA	NA	NA	NA	NA
GKD17_09615	0	NA	NA	NA	DUF4982 domain-containing protein	GH2
GKD17_09620	0	NA	NA	NA	DUF4978 domain-containing protein	CBM35
GKD17_09625	0	NA	NA	NA	glycoside hydrolase family 28 protein	GH28
GKD17_09630	0	NA	NA	NA	NA	NA
GKD17_09635	0	NA	NA	NA	NA	NA
GKD17_09640	0	NA	NA	NA	RagB/SusD family nutrient uptake outer membrane protein	NA
GKD17_09645	0	NA	NA	NA	SusC/RagA family TonB-linked outer membrane protein	NA
GKD17_09650	0	NA	NA	NA	response regulator	NA
GKD17_09655	0	NA	NA	NA	SGNH/GDSL hydrolase family protein	NA
GKD17_09660	0	NA	NA	NA	polysaccharide deacetylase family protein	CE12
GKD17_09665	0	NA	NA	NA	glycoside hydrolase family 28 protein	GH28
GKD17_09670	0	NA	NA	NA	hypothetical protein	GH115
GKD17_09675	0	NA	NA	NA	family 20 glycosylhydrolase	GH20
GKD17_09680	1.23955	3.58588	0.28188	NA	PRTRC system ThiF family protein	NA
GKD17_09685	0	NA	NA	NA	PRTRC system protein B	NA
GKD17_09690	1.39282	-2.09276	0.570124	NA	hypothetical protein	NA
GKD17_09695	0.159559	0	1	NA	PRTRC system protein C	NA
GKD17_09700	1.02316	-0.0523118	0.991154	NA	PRTRC system protein E	NA
GKD17_09705	0.294216	-2.70245	0.668933	NA	hypothetical protein	NA
GKD17_09710	0	NA	NA	NA	hypothetical protein	NA
GKD17_09715	3.09551	1.11076	0.486875	NA	DNA topoisomerase III	NA
GKD17_09720	0.605239	0	1	NA	DUF4099 domain-containing protein	NA
GKD17_09725	4.91876	-1.61272	0.276387	NA	DUF3945 domain-containing protein	NA
GKD17_09730	0	NA	NA	NA	AAA family ATPase	NA
GKD17_09735	4.02018	-1.21944	0.424708	NA	DUF4120 domain-containing protein	NA
GKD17_09740	4.17108	-6.79524	0.00124103	NA	hypothetical protein	NA
GKD17_09745	1.80291	-5.02318	0.123138	NA	hypothetical protein	NA
GKD17_09750	2.86098	-5.99312	0.00916748	NA	hypothetical protein	NA
GKD17_09755	2.77575	-4.69708	0.0488125	NA	DUF4326 domain-containing protein	NA
GKD17_09760	2.6605	-2.74387	0.274489	NA	TraM recognition domain-containing protein	NA
GKD17_09765	0	NA	NA	NA	group II intron reverse transcriptase/maturase	NA
GKD17_09770	1.68023	-4.92032	0.113027	NA	NA	NA
GKD17_09775	0.66596	-3.57418	0.432523	NA	relaxase/mobilization nuclease domain-containing protein	NA
GKD17_09780	0.688954	0.572753	0.902035	NA	MobA protein	NA
GKD17_09785	6.25336	-1.33379	0.274464	0.3979	AAA family ATPase	NA
GKD17_09790	0.351513	-1.08953	0.863192	NA	DUF3408 domain-containing protein	NA
GKD17_09795	0	NA	NA	NA	DUF3408 domain-containing protein	NA
GKD17_09800	2.17948	-1.93843	0.372373	NA	DUF4122 domain-containing protein	NA
GKD17_09805	0	NA	NA	NA	hypothetical protein	NA
GKD17_09810	0	NA	NA	NA	hypothetical protein	NA
GKD17_09815	0	NA	NA	NA	hypothetical protein	NA
GKD17_09820	0	NA	NA	NA	nucleotidyltransferase	NA
GKD17_09825	0	NA	NA	NA	SAVED domain-containing protein	NA
GKD17_09830	0	NA	NA	NA	RNA polymerase subunit sigma	NA
GKD17_09835	0	NA	NA	NA	hypothetical protein	NA
GKD17_09840	0	NA	NA	NA	ImmA/IrrE family metallo-endopeptidase	NA
GKD17_09845	0	NA	NA	NA	tyrosine-type recombinase/integrase	NA
GKD17_09850	0	NA	NA	NA	tyrosine-type recombinase/integrase	NA
GKD17_09855	0	NA	NA	NA	NA	NA
GKD17_09860	0	NA	NA	NA	hypothetical protein	NA
GKD17_09865	0	NA	NA	NA	DUF1273 family protein	NA
GKD17_09870	0.288445	4.56394	0.470838	NA	DUF4134 domain-containing protein	NA
GKD17_09875	0	NA	NA	NA	DNA methyltransferase	NA
GKD17_09880	3.61087	0.429847	0.798612	NA	DUF4133 domain-containing protein	NA
GKD17_09885	5.55134	-0.7216	0.611791	NA	TraG family conjugative transposon ATPase	NA
GKD17_09890	0	NA	NA	NA	hypothetical protein	NA
GKD17_09895	0.598992	-2.70252	0.668924	NA	DUF4141 domain-containing protein	NA
GKD17_09900	0.460951	-2.61624	0.661445	NA	conjugative transposon protein TraJ	NA
GKD17_09905	2.65909	2.12965	0.297219	NA	conjugative transposon protein TraK	NA
GKD17_09910	0	NA	NA	NA	DUF3989 domain-containing protein	NA
GKD17_09915	1.28977	5.87011	0.0948055	NA	conjugative transposon protein TraM	NA
GKD17_09920	0.0247273	-0.260644	0.967733	NA	ATP-binding protein	NA
GKD17_09925	2.97993	-1.93054	0.3347	NA	IS21 family transposase	NA
GKD17_09930	2.36857	0.203307	0.917016	NA	hypothetical protein	NA
GKD17_09935	0.741586	0.0408028	0.992404	NA	NA	NA
GKD17_09940	13.0044	-1.10961	0.247822	0.368423	mobilization protein	NA
GKD17_09945	14.6415	0.715598	0.397457	0.523573	type IV secretion system DNA-binding domain-containing protein	NA
GKD17_09950	0	NA	NA	NA	NA	NA
GKD17_09955	0	NA	NA	NA	glycerophosphodiester phosphodiesterase	NA
GKD17_09960	0	NA	NA	NA	RagB/SusD family nutrient uptake outer membrane protein	NA
GKD17_09965	0	NA	NA	NA	SusC/RagA family TonB-linked outer membrane protein	NA
GKD17_09970	0	NA	NA	NA	NA	NA
GKD17_09975	0	NA	NA	NA	DUF1016 family protein	NA
GKD17_09980	0	NA	NA	NA	N-6 DNA methylase	NA
GKD17_09985	0	NA	NA	NA	DUF2971 domain-containing protein	NA
GKD17_09990	0	NA	NA	NA	helix-turn-helix domain-containing protein	NA
[truncated: 2,656 more rows]

## Sheet: 3-SL_vs_Glucose
3'-SL vs Glucose
Gene ID	baseMean	log2FoldChange	pvalue	padj	function	GH
GKD17_00005	474.332	-0.199067	0.474565	0.627672	tRNA uridine-5-carboxymethylaminomethyl(34) synthesis enzyme MnmG	NA
GKD17_00010	838.841	-0.0449802	0.815964	0.876367	flotillin family protein	NA
GKD17_00015	236.978	-0.295797	0.380758	0.537763	hypothetical protein	NA
GKD17_00020	121.362	0.715506	0.0131599	0.042483	rRNA maturation RNase YbeY	NA
GKD17_00025	1260.85	0.794975	0.00974793	0.0329916	TolC family protein	NA
GKD17_00030	1218.85	1.08885	3.72372e-05	0.000276002	efflux RND transporter periplasmic adaptor subunit	NA
GKD17_00035	4021.16	1.06433	6.99997e-05	0.000476086	CusA/CzcA family heavy metal efflux RND transporter	NA
GKD17_00040	1231.45	0.989971	0.000293749	0.00169569	response regulator	NA
GKD17_00045	794.245	0.483743	0.0987393	0.204543	HAMP domain-containing protein	NA
GKD17_00050	359.577	-0.293155	0.211751	0.354769	hypothetical protein	NA
GKD17_00055	364.166	-0.52983	0.0126034	0.040972	DNA damage-inducible protein D	NA
GKD17_00060	704.168	0.342105	0.134687	0.258225	hypothetical protein	NA
GKD17_00065	251.138	0.0384607	0.852966	0.902911	L%2CD-transpeptidase family protein	NA
GKD17_00070	211.758	-1.07846	0.00109347	0.00525604	NA	NA
GKD17_00075	78.3751	-0.245067	0.651509	0.761886	helix-turn-helix domain-containing protein	NA
GKD17_00080	519.901	-0.0444913	0.88503	0.92627	hypothetical protein	NA
GKD17_00085	0.497456	-0.802596	0.892645	NA	hypothetical protein	NA
GKD17_00090	204.828	-0.790241	0.0725486	0.161287	TonB-dependent receptor	NA
GKD17_00095	24.3564	-0.97044	0.191327	0.32939	acid phosphatase	NA
GKD17_00100	343.976	0.180412	0.389327	0.545788	calcium/sodium antiporter	NA
GKD17_00105	927.233	0.241531	0.201125	0.340418	N-acetyltransferase	NA
GKD17_00110	1590.08	-0.0331995	0.800243	0.867925	type IIA DNA topoisomerase subunit B	NA
GKD17_00115	248.096	-0.517406	0.0465173	0.115082	pantetheine-phosphate adenylyltransferase	NA
GKD17_00120	546.279	-0.131644	0.449512	0.603053	PDZ domain-containing protein	NA
GKD17_00125	543.155	-0.162508	0.443094	0.597346	phosphatase PAP2 family protein	NA
GKD17_00130	813.462	0.056205	0.816539	0.876367	succinate dehydrogenase/fumarate reductase cytochrome b subunit	NA
GKD17_00135	4049.8	0.291886	0.30604	0.464091	succinate dehydrogenase (quinone) flavoprotein subunit	NA
GKD17_00140	3404.73	0.301881	0.197536	0.335973	succinate dehydrogenase/fumarate reductase iron-sulfur subunit	NA
GKD17_00145	76.4357	-0.365505	0.440104	0.593532	helix-turn-helix domain-containing protein	NA
GKD17_00150	68.9537	0.248844	0.535528	0.67875	AAA family ATPase	NA
GKD17_00155	106.145	0.14176	0.633269	0.751728	AAA family ATPase	NA
GKD17_00160	67.342	-1.41867	0.0029602	0.0121355	fimbrillin family protein	NA
GKD17_00165	24.5674	-1.26949	0.0961262	0.200588	DUF5119 domain-containing protein	NA
GKD17_00170	20.9913	-1.12486	0.207537	0.34913	DUF3575 domain-containing protein	NA
GKD17_00175	1.86	-3.18755	0.253404	0.405666	hypothetical protein	NA
GKD17_00180	244.094	-0.32858	0.388716	0.545675	hypothetical protein	NA
GKD17_00185	1183.67	-0.361717	0.00500219	0.0190134	glycoside hydrolase family 29	GH29
GKD17_00190	523.502	-0.458921	0.00832113	0.0289017	DNA-protecting protein DprA	NA
GKD17_00195	84.2661	0.00550985	0.98737	0.992189	acyl-CoA thioesterase	NA
GKD17_00200	349.595	-0.0649968	0.766523	0.846174	tRNA-dihydrouridine synthase family protein	NA
GKD17_00205	235.841	-0.839676	9.36848e-05	0.000624453	helicase	NA
GKD17_00210	160.814	0.72325	0.00764073	0.0269169	lactaldehyde reductase	NA
GKD17_00215	35.5079	-1.92801	0.00132114	0.00617422	TonB-dependent receptor	NA
GKD17_00220	9.14533	-1.34946	0.313039	0.471211	glycerophosphodiester phosphodiesterase	NA
GKD17_00225	16.7564	-0.34836	0.71035	0.806548	hypothetical protein	NA
GKD17_00230	80.3714	0.542261	0.192813	0.33143	DUF2851 family protein	NA
GKD17_00235	1305.09	0.593392	0.000806052	0.00403135	4-hydroxy-tetrahydrodipicolinate reductase	NA
GKD17_00240	2750.14	0.479264	0.00179318	0.00795602	signal peptidase I	NA
GKD17_00245	1171.5	0.187676	0.206697	0.348349	signal peptidase I	NA
GKD17_00250	278.735	0.406673	0.0533747	0.127782	hypothetical protein	NA
GKD17_00255	351.446	0.312297	0.135146	0.258652	SDR family NAD(P)-dependent oxidoreductase	NA
GKD17_00260	363.887	0.786064	0.000449109	0.00244405	mannonate dehydratase	NA
GKD17_00265	61.8554	-0.133089	0.829605	0.885773	SusC/RagA family TonB-linked outer membrane protein	NA
GKD17_00270	38.4095	0.474979	0.343308	0.502487	RagB/SusD family nutrient uptake outer membrane protein	NA
GKD17_00275	55.9936	-0.620017	0.158913	0.290235	sulfatase-like hydrolase/transferase	NA
GKD17_00280	141.345	-0.277912	0.401754	0.55775	response regulator	NA
GKD17_00285	177.111	0.652104	0.0449519	0.112107	glycoside hydrolase family 95 protein	GH95
GKD17_00290	83.8458	-0.0259437	0.941134	0.962429	insulinase family protein	NA
GKD17_00295	278.461	0.28527	0.172901	0.307043	TIGR00730 family Rossman fold protein	NA
GKD17_00300	180.398	0.69021	0.0130094	0.0420707	SIS domain-containing protein	NA
GKD17_00305	826.717	0.534251	0.00304649	0.0124205	carbohydrate kinase	NA
GKD17_00310	435.021	-0.0720897	0.728799	0.820952	glycoside hydrolase	GH18
GKD17_00315	294.332	-0.613667	0.00787891	0.027677	aminopeptidase	NA
GKD17_00320	259.236	-0.282277	0.150467	0.278617	tRNA 2-thiouridine(34) synthase MnmA	NA
GKD17_00325	80.9826	0.154478	0.698601	0.799171	4Fe-4S dicluster domain-containing protein	NA
GKD17_00330	73.3848	0.0374871	0.970151	0.980201	helix-turn-helix domain-containing protein	NA
GKD17_00335	659.097	0.852246	0.426301	0.581049	hypothetical protein	NA
GKD17_00340	879.103	-0.968532	0.014937	0.0470887	cell surface protein	NA
GKD17_00345	31.2267	-1.23771	0.157686	0.28887	NA	NA
GKD17_00350	0.434509	0.0642993	0.991843	NA	hypothetical protein	NA
GKD17_00355	588.666	0.0279095	0.868076	0.914985	AAA family ATPase	NA
GKD17_00360	401.308	-0.0964589	0.610821	0.737843	fimbrillin family protein	NA
GKD17_00365	527.032	-0.471819	0.0213436	0.0621479	hypothetical protein	NA
GKD17_00370	535.008	-0.520839	0.000720359	0.00368228	hypothetical protein	NA
GKD17_00375	11.224	-2.18005	0.0117953	0.0390647	hypothetical protein	NA
GKD17_00380	148.439	-0.527038	0.0859297	0.183654	AAA family ATPase	NA
GKD17_00385	58.1756	-0.660647	0.0785677	0.171177	NA	NA
GKD17_00390	20.2731	-0.268822	0.798507	0.867058	NA	NA
GKD17_00395	310.071	-0.436932	0.251629	0.403695	hypothetical protein	NA
GKD17_00400	24.1079	-2.24118	0.00575179	0.0212949	hypothetical protein	NA
GKD17_00405	579.393	-3.09438	5.55457e-05	0.000388401	hypothetical protein	NA
GKD17_00410	41.2892	-1.7408	0.00744483	0.0263811	NA	NA
GKD17_00415	13.5439	0.22284	0.819219	0.87805	tyrosine-type recombinase/integrase	NA
GKD17_00420	323.536	0.302867	0.122942	0.240404	Holliday junction branch migration DNA helicase RuvB	NA
GKD17_00425	757.298	-0.0851474	0.647104	0.759395	oligosaccharide flippase family protein	NA
GKD17_00430	283.707	0.361909	0.0929114	0.194977	TIGR00341 family protein	NA
GKD17_00435	858.138	-0.189149	0.286869	0.441733	S46 family peptidase	NA
GKD17_00440	5461.8	0.317947	0.147029	0.274406	DEAD/DEAH box helicase	NA
GKD17_00445	480.773	0.583523	0.0263247	0.0734635	hypothetical protein	NA
GKD17_00450	610.523	-0.702015	0.000198731	0.00119951	TonB-dependent receptor plug domain-containing protein	NA
GKD17_00455	109.321	-0.71736	0.0315794	0.0846839	cation transporter	NA
GKD17_00460	217.55	-0.799554	0.00430561	0.016726	helix-turn-helix domain-containing protein	NA
GKD17_00465	48.5313	-0.788601	0.157431	0.288689	hypothetical protein	NA
GKD17_00470	208.943	-0.920514	0.0862736	0.184267	DUF2975 domain-containing protein	NA
GKD17_00475	167.358	-0.671128	0.469973	0.62271	DUF2975 domain-containing protein	NA
GKD17_00480	372.299	-0.312683	0.675256	0.782276	CPBP family intramembrane metalloprotease	NA
GKD17_00485	1142.81	0.400678	0.592078	0.723694	prolyl oligopeptidase family serine peptidase	NA
GKD17_00490	92.7266	0.65659	0.457386	0.610397	hypothetical protein	NA
GKD17_00495	262.776	-0.335887	0.498783	0.648593	DUF3836 domain-containing protein	NA
GKD17_00500	278.106	0.138131	0.630595	0.749514	bifunctional riboflavin kinase/FAD synthetase	NA
GKD17_00505	436.27	0.274314	0.298424	0.455128	HAD-IA family hydrolase	NA
GKD17_00510	1865.83	0.272789	0.118461	0.23502	calcium-translocating P-type ATPase%2C PMCA-type	NA
GKD17_00515	1.89794	0.98219	0.684382	0.789393	NA	NA
GKD17_00520	0	NA	NA	NA	tyrosine-type recombinase/integrase	NA
GKD17_00525	0	NA	NA	NA	hypothetical protein	NA
GKD17_00530	0	NA	NA	NA	DUF3853 family protein	NA
GKD17_00535	0	NA	NA	NA	virulence-associated E family protein	NA
GKD17_00540	0	NA	NA	NA	hypothetical protein	NA
GKD17_00545	0	NA	NA	NA	hypothetical protein	NA
GKD17_00550	0	NA	NA	NA	hypothetical protein	NA
GKD17_00555	0	NA	NA	NA	relaxase/mobilization nuclease domain-containing protein	NA
GKD17_00560	0	NA	NA	NA	NA	NA
GKD17_00565	0	NA	NA	NA	helix-turn-helix domain-containing protein	NA
GKD17_00570	0	NA	NA	NA	ATP-binding protein	NA
GKD17_00575	0	NA	NA	NA	ATP-binding protein	NA
GKD17_00580	0	NA	NA	NA	WYL domain-containing protein	NA
GKD17_00585	0	NA	NA	NA	hypothetical protein	NA
GKD17_00590	0	NA	NA	NA	hypothetical protein	NA
GKD17_00595	0	NA	NA	NA	hypothetical protein	NA
GKD17_00600	0	NA	NA	NA	AAA family ATPase	NA
GKD17_00605	0	NA	NA	NA	AAA family ATPase	NA
GKD17_00610	0	NA	NA	NA	helix-turn-helix domain-containing protein	NA
GKD17_00615	0	NA	NA	NA	hypothetical protein	NA
GKD17_00620	14.9763	-1.89855	0.0115831	0.0385686	hypothetical protein	NA
GKD17_00625	20.8665	-2.21585	0.00037413	0.00209445	NA	NA
GKD17_00630	17.1908	-3.12255	0.000196108	0.00118913	tyrosine-type recombinase/integrase	NA
GKD17_00635	87.1157	-0.306068	0.494436	0.644751	plasmid maintenance system killer protein	NA
GKD17_00640	522.429	0.346307	0.195373	0.333358	HigA family addiction module antidote protein	NA
GKD17_00645	303.239	-0.240282	0.342999	0.502433	glycosyl hydrolase family 88	GH105
GKD17_00650	155.883	0.0408259	0.894343	0.932331	hypothetical protein	NA
GKD17_00655	122.832	-0.126695	0.741677	0.827908	outer membrane beta-barrel protein	NA
GKD17_00660	123.202	0.333493	0.393106	0.549962	hypothetical protein	NA
GKD17_00665	371.362	0.969107	0.00161265	0.00730214	thioredoxin	NA
GKD17_00670	356.557	0.752597	0.0193707	0.0578566	MarR family transcriptional regulator	NA
GKD17_00675	411.466	-0.0752742	0.77329	0.849886	D-alanyl-D-alanine dipeptidase	NA
GKD17_00680	254.906	-0.422648	0.11088	0.224058	SAM-dependent methyltransferase	NA
GKD17_00685	30.7491	-1.12202	0.0440992	0.110576	response regulator	NA
GKD17_00690	48.7259	-1.7391	0.000722338	0.00368731	sensor histidine kinase	NA
GKD17_00695	271.586	-0.337753	0.131477	0.254009	outer membrane beta-barrel protein	NA
GKD17_00700	165.776	0.584689	0.0969152	0.201893	SufE family protein	NA
GKD17_00705	220.64	0.400436	0.0627831	0.144584	M28 family peptidase	NA
GKD17_00710	425.72	0.0373143	0.831334	0.887107	fused gamma-glutamyl-gamma-aminobutyrate hydrolase/peptidase	NA
GKD17_00715	149.453	-0.118561	0.642291	0.756481	phosphate butyryltransferase	NA
GKD17_00720	115.273	0.208475	0.534442	0.67807	butyrate kinase	NA
GKD17_00725	119.197	-0.599819	0.0598152	0.138981	helicase	NA
GKD17_00730	0.137508	-1.38147	0.827815	NA	hypothetical protein	NA
GKD17_00735	0	NA	NA	NA	IS256 family transposase	NA
GKD17_00740	74.6051	-1.41339	0.000362061	0.00204231	TonB-dependent receptor	NA
GKD17_00745	696.03	0.285696	0.0778641	0.169944	DUF4491 family protein	NA
GKD17_00750	573.674	0.525273	0.00417328	0.0162802	AsnC family transcriptional regulator	NA
GKD17_00755	98.7422	0.0917196	0.756066	0.840426	hypothetical protein	NA
GKD17_00760	455.834	0.0565424	0.770977	0.84835	DUF21 domain-containing protein	NA
GKD17_00765	211.016	0.483226	0.148201	0.275997	NUDIX domain-containing protein	NA
GKD17_00770	1351.91	0.77629	1.06805e-08	1.54799e-07	tetratricopeptide repeat protein	NA
GKD17_00775	1075.44	0.71516	2.2001e-06	2.10687e-05	TonB-dependent receptor	NA
GKD17_00780	2669.49	0.0198349	0.915458	0.944775	type I DNA topoisomerase	NA
GKD17_00785	708.566	-0.0944418	0.593279	0.724445	shikimate kinase	NA
GKD17_00790	1165.6	-0.0808122	0.715556	0.809726	biosynthetic arginine decarboxylase	NA
GKD17_00795	768.312	-0.336479	0.18568	0.322914	acetylglutamate kinase	NA
GKD17_00800	1019.87	1.41809	8.28064e-10	1.49678e-08	sigma-70 family RNA polymerase sigma factor	NA
GKD17_00805	758.287	1.05622	4.72546e-06	4.27136e-05	hypothetical protein	NA
GKD17_00810	1130.25	-0.234528	0.378464	0.535633	DUF2807 domain-containing protein	NA
GKD17_00815	500.741	0.515167	0.0145754	0.046247	DUF45 domain-containing protein	NA
GKD17_00820	423.202	0.191097	0.256035	0.408817	prolyl oligopeptidase family serine peptidase	CE7
GKD17_00825	438.945	-0.139015	0.411986	0.567993	hypothetical protein	NA
GKD17_00830	260.479	-1.43309	0.00131802	0.0061674	hypothetical protein	NA
GKD17_00835	37.5423	-2.20302	0.000459355	0.00249249	helix-turn-helix domain-containing protein	NA
GKD17_00840	5.98309	0.055682	0.968635	0.979738	hypothetical protein	NA
GKD17_00845	10.1554	0.495586	0.641039	0.756348	hypothetical protein	NA
GKD17_00850	14.5523	-2.27058	0.0151311	0.0475333	radical SAM protein	NA
GKD17_00855	4.91565	-3.19692	0.0669779	0.151817	hypothetical protein	NA
GKD17_00860	372.5	-1.14083	6.7936e-09	1.03609e-07	MFS transporter AraJ	NA
GKD17_00865	69.0616	-1.72802	5.38904e-06	4.81248e-05	hypothetical protein	NA
GKD17_00870	1342.09	0.0223363	0.903725	0.937889	ribosome maturation factor RimP	NA
GKD17_00875	2536.66	0.0523904	0.768172	0.846459	transcription termination/antitermination protein NusA	NA
GKD17_00880	9255.48	0.0255017	0.872265	0.918618	translation initiation factor IF-2	NA
GKD17_00885	383.115	-0.86535	0.000281471	0.00163244	CvpA family protein	NA
GKD17_00890	1265.55	-0.0198346	0.89693	0.934502	Fe-S cluster assembly protein SufB	NA
GKD17_00895	724.225	-0.0239238	0.887743	0.927799	Fe-S cluster assembly ATPase SufC	NA
GKD17_00900	761.385	0.0662298	0.710072	0.806548	Fe-S cluster assembly protein SufD	NA
GKD17_00905	862.95	-0.125228	0.409759	0.565995	SufS family cysteine desulfurase	NA
GKD17_00910	86.9136	-0.645068	0.0565411	0.133042	hypothetical protein	NA
GKD17_00915	18.6389	0.366081	0.626623	0.746949	hypothetical protein	NA
GKD17_00920	102.413	-0.418724	0.162397	0.294876	glycoside hydrolase	GH63
GKD17_00925	163.383	-0.467774	0.0723339	0.161028	DUF4981 domain-containing protein	GH2
GKD17_00930	24.7206	-1.23461	0.0580545	0.136158	DUF340 domain-containing protein	NA
GKD17_00935	4.57647	-4.56532	0.0136963	0.0439088	DUF340 domain-containing protein	NA
GKD17_00940	18.5582	-0.453184	0.531119	0.675704	RagB/SusD family nutrient uptake outer membrane protein	NA
GKD17_00945	63.4395	-0.0276337	0.938564	0.960839	SusC/RagA family TonB-linked outer membrane protein	NA
GKD17_00950	150.894	0.783424	0.00368683	0.0146133	tetratricopeptide repeat protein	NA
GKD17_00955	88.6282	0.855951	0.00830376	0.0289017	ribonuclease HII	NA
GKD17_00960	328.784	1.16946	2.54022e-05	0.000194505	L-fucose:H+ symporter permease	NA
GKD17_00965	872.823	1.53747	8.7786e-06	7.46181e-05	L-fucose isomerase	NA
GKD17_00970	972.712	-0.164019	0.620033	0.743879	GntR family transcriptional regulator	NA
GKD17_00975	2409.94	0.286631	0.0545856	0.129926	2%2C3-bisphosphoglycerate-independent phosphoglycerate mutase	NA
GKD17_00980	261.793	-0.558408	0.0116848	0.0388375	DUF3109 family protein	NA
GKD17_00985	198.699	-0.248254	0.330252	0.489762	hypothetical protein	NA
GKD17_00990	289.211	-0.189791	0.315311	0.473285	S8 family serine peptidase	NA
GKD17_00995	239.503	0.071737	0.720292	0.813842	PorV/PorQ family protein	NA
GKD17_01000	134.489	-0.916492	0.00090512	0.00446061	arabinogalactan endo-1%2C4-beta-galactosidase	GH53
GKD17_01005	55.1399	-1.49427	0.000403449	0.00222497	alpha-amylase	GH13,GH13,CBM58
GKD17_01010	137.608	0.103103	0.795741	0.865576	DUF5115 domain-containing protein	NA
GKD17_01015	64.7512	0.711199	0.103391	0.211812	SusF/SusE family outer membrane protein	NA
GKD17_01020	127.479	-0.0390742	0.916528	0.945157	RagB/SusD family nutrient uptake outer membrane protein	NA
GKD17_01025	368.579	1.25146	0.00161159	0.00730214	NA	NA
GKD17_01030	17.6307	-1.05287	0.263007	0.416054	hypothetical protein	NA
GKD17_01035	18.205	-1.15039	0.169767	0.303943	RagB/SusD family nutrient uptake outer membrane protein	NA
GKD17_01040	160.947	0.965519	0.0123476	0.040353	SusC/RagA family TonB-linked outer membrane protein	NA
GKD17_01045	51.6828	-0.132441	0.741406	0.827855	glycoside hydrolase family 97 protein	GH97
GKD17_01050	37.3188	0.572695	0.39002	0.546264	alpha-amylase	GH13
GKD17_01055	256.189	0.642744	0.00472168	0.0181144	hypothetical protein	NA
GKD17_01060	63.7468	0.254232	0.544387	0.685058	hypothetical protein	NA
GKD17_01065	41.1768	0.115334	0.874964	0.920553	hypothetical protein	NA
GKD17_01070	3279.99	3.76368	0.0206044	0.0603159	hypothetical protein	NA
GKD17_01075	435.127	3.2423	0.0449107	0.11208	helix-turn-helix domain-containing protein	NA
GKD17_01080	5.36564	-3.00515	0.031393	0.0843062	hypothetical protein	NA
GKD17_01085	158.674	-1.7205	1.79147e-05	0.000141259	MFS transporter	NA
GKD17_01090	545.082	-1.00383	1.01333e-07	1.24351e-06	4-alpha-glucanotransferase	CBM20,GH77
GKD17_01095	5045.65	-0.847979	1.02678e-08	1.50404e-07	DNA topoisomerase (ATP-hydrolyzing) subunit B	NA
GKD17_01100	10642.7	-0.511631	0.0179372	0.054488	30S ribosomal protein S20	NA
GKD17_01105	33.0785	0.0660036	0.909145	0.941406	NA	NA
GKD17_01110	293.492	0.0970453	0.631843	0.750276	DNA repair protein RecO	NA
GKD17_01115	218.651	0.106277	0.635995	0.753516	GatB/YqeY domain-containing protein	NA
GKD17_01120	692.618	0.104634	0.579462	0.713925	cell division protein FtsZ	NA
GKD17_01125	665.562	-0.260081	0.171199	0.305471	cell division protein FtsA	NA
GKD17_01130	100.624	-0.24553	0.460016	0.612803	cell division protein FtsQ	NA
GKD17_01135	560.278	-0.15881	0.496019	0.646359	UDP-N-acetylmuramate--L-alanine ligase	NA
GKD17_01140	408.051	0.144464	0.554787	0.692269	undecaprenyldiphospho-muramoylpentapeptide beta-N-acetylglucosaminyltransferase	GT28
GKD17_01145	513.139	-0.156692	0.371357	0.528919	FtsW/RodA/SpoVE family cell cycle protein	NA
GKD17_01150	387.23	-0.145726	0.405872	0.562067	UDP-N-acetylmuramoyl-L-alanine--D-glutamate ligase	NA
GKD17_01155	349.895	-0.193858	0.288336	0.44284	phospho-N-acetylmuramoyl-pentapeptide-transferase	NA
GKD17_01160	589.835	-0.0850337	0.623709	0.745188	UDP-N-acetylmuramoyl-L-alanyl-D-glutamate--2%2C6-diaminopimelate ligase	NA
GKD17_01165	692.677	-0.0803217	0.655735	0.765627	PASTA domain-containing protein	NA
GKD17_01170	153.475	-0.0225652	0.94909	0.96683	hypothetical protein	NA
GKD17_01175	569.119	0.0988905	0.555916	0.693212	16S rRNA (cytosine(1402)-N(4))-methyltransferase RsmH	NA
GKD17_01180	281.405	0.0574174	0.82247	0.880946	division/cell wall cluster transcriptional repressor MraZ	NA
GKD17_01185	707.21	0.327365	0.0834376	0.179238	glycerol acyltransferase	NA
GKD17_01190	940.348	0.219261	0.23827	0.387463	GNAT family N-acetyltransferase	NA
GKD17_01195	688.222	0.192223	0.363739	0.522894	deoxyguanosinetriphosphate triphosphohydrolase	NA
GKD17_01200	253.716	0.636978	0.0203167	0.0598043	dUTP diphosphatase	NA
GKD17_01205	1828.86	0.824894	1.08351e-08	1.5564e-07	tetratricopeptide repeat protein	NA
GKD17_01210	897.871	0.589893	0.000123746	0.000797569	DUF4292 domain-containing protein	NA
GKD17_01215	801.714	0.198448	0.277521	0.431415	peptidoglycan DD-metalloendopeptidase family protein	NA
GKD17_01220	843.797	-0.00810542	0.962603	0.976304	hypothetical protein	NA
GKD17_01225	3205.55	0.952307	3.57153e-08	4.71036e-07	RNA-binding protein	NA
GKD17_01230	519.499	-0.315984	0.338809	0.498066	glutaminase	NA
GKD17_01235	864.265	-0.119542	0.481743	0.633548	4-hydroxy-3-methylbut-2-en-1-yl diphosphate synthase	NA
GKD17_01240	430.922	0.512435	0.00379413	0.0149586	5-(carboxyamino)imidazole ribonucleotide mutase	NA
GKD17_01245	144.787	1.40736	1.12832e-06	1.15513e-05	glycine cleavage system protein GcvH	NA
GKD17_01250	116.457	-0.0904018	0.830125	0.886072	hypothetical protein	NA
GKD17_01255	279.267	0.572212	0.103849	0.212632	RNA polymerase factor sigma-54	NA
GKD17_01260	707.251	0.250962	0.262176	0.415579	M24 family metallopeptidase	NA
GKD17_01265	160.382	-0.279349	0.262807	0.416054	glycyl-radical enzyme activating protein	NA
GKD17_01270	213.171	0.316221	0.194826	0.33312	formate C-acetyltransferase/glycerol dehydratase family glycyl radical enzyme	NA
GKD17_01275	71.8524	0.752852	0.131711	0.254009	hypothetical protein	NA
GKD17_01280	394.782	0.883451	3.97905e-07	4.33716e-06	nucleoside kinase	NA
GKD17_01285	1001.54	-0.124978	0.34632	0.505698	Na/Pi cotransporter family protein	NA
GKD17_01290	243.69	-0.354823	0.22427	0.370055	Na/Pi cotransporter family protein	NA
GKD17_01295	294.099	-0.232386	0.300759	0.457964	NA	NA
GKD17_01300	1682.86	0.929423	2.32233e-09	3.85945e-08	FKBP-type peptidyl-prolyl cis-trans isomerase	NA
GKD17_01305	888.625	0.644638	0.000127024	0.000814449	FKBP-type peptidyl-prolyl cis-trans isomerase	NA
GKD17_01310	239.298	-0.522886	0.0132421	0.0426913	NAD-dependent protein deacylase	NA
GKD17_01315	812.449	0.700258	0.00253963	0.010671	rubredoxin	NA
GKD17_01320	7702.39	0.401613	0.00287711	0.0119002	polyribonucleotide nucleotidyltransferase	NA
GKD17_01325	920.371	0.237781	0.148344	0.276124	DUF4369 domain-containing protein	NA
GKD17_01330	1360.92	0.427868	0.0473078	0.116339	transcription elongation factor GreA	NA
GKD17_01335	160.623	0.142909	0.58927	0.72137	HIT domain-containing protein	NA
GKD17_01340	327.265	0.69236	0.0161797	0.0500936	mannose-1-phosphate guanylyltransferase	NA
GKD17_01345	51.998	-0.109408	0.823969	0.881554	NA	NA
GKD17_01350	0	NA	NA	NA	hypothetical protein	NA
GKD17_01355	0	NA	NA	NA	helix-turn-helix domain-containing protein	NA
GKD17_01360	0	NA	NA	NA	AAA family ATPase	NA
GKD17_01365	0	NA	NA	NA	DNA primase	NA
GKD17_01370	0.262633	0	1	NA	plasmid mobilization relaxosome protein MobC	NA
GKD17_01375	0.90792	5.38279	0.272563	NA	relaxase/mobilization nuclease domain-containing protein	NA
GKD17_01380	0	NA	NA	NA	hypothetical protein	NA
GKD17_01385	0	NA	NA	NA	hypothetical protein	NA
GKD17_01390	0	NA	NA	NA	hypothetical protein	NA
GKD17_01395	0	NA	NA	NA	hypothetical protein	NA
GKD17_01400	0	NA	NA	NA	Hsp70 family protein	NA
GKD17_01405	0	NA	NA	NA	DUF1016 family protein	NA
GKD17_01410	0	NA	NA	NA	tyrosine-type recombinase/integrase	NA
GKD17_01415	0	NA	NA	NA	DDE transposase	NA
GKD17_01420	0	NA	NA	NA	hypothetical protein	NA
GKD17_01425	418.605	-2.37982	8.84776e-09	1.32217e-07	NA	NA
GKD17_01430	16.0948	-0.736524	0.344151	0.50326	NA	NA
GKD17_01435	22.5554	-0.986022	0.171322	0.305544	IS21 family transposase	NA
GKD17_01440	0.81909	-2.37978	0.64361	NA	GNAT family N-acetyltransferase	NA
GKD17_01445	26.0334	-0.284483	0.714502	0.809027	metalloregulator ArsR/SmtB family transcription factor	NA
GKD17_01450	60.8137	0.254751	0.646249	0.759112	thioredoxin	NA
GKD17_01455	108.917	-0.318776	0.333375	0.492985	NA	NA
GKD17_01460	11.0013	0.561758	0.617724	0.742014	thioredoxin family protein	NA
GKD17_01465	36.2275	-0.428037	0.516898	0.665166	permease	NA
GKD17_01470	127.896	-1.36409	6.57949e-05	0.000454071	permease	NA
GKD17_01475	230.38	-0.547477	0.0143067	0.0455113	hypothetical protein	NA
GKD17_01480	44.6345	-1.29924	0.0133145	0.0428328	TonB-dependent receptor plug domain-containing protein	NA
GKD17_01485	18.3249	-1.19237	0.20309	0.34305	DUF4374 domain-containing protein	NA
GKD17_01490	23.9832	-1.7278	0.0137894	0.0441032	PepSY domain-containing protein	NA
GKD17_01495	1.89966	-4.37191	0.487429	0.638985	outer membrane beta-barrel protein	NA
GKD17_01500	7.78175	-1.18897	0.287412	0.442123	NA	NA
GKD17_01505	129.904	-1.06086	0.0011082	0.00531306	B12-binding domain-containing radical SAM protein	NA
GKD17_01510	109.107	0.287178	0.345918	0.50531	GNAT family N-acetyltransferase	NA
GKD17_01515	155.887	0.64068	0.0302109	0.081963	GNAT family N-acetyltransferase	NA
GKD17_01520	140.708	-0.261318	0.510059	0.659336	GNAT family N-acetyltransferase	NA
GKD17_01525	213.842	1.26423	1.92362e-05	0.000149767	DUF488 family protein	NA
GKD17_01530	604.953	-0.977035	7.86609e-11	1.62859e-09	acetyl-CoA carboxylase biotin carboxylase subunit	NA
GKD17_01535	54.4266	-1.5189	0.00164745	0.00740053	acetyl-CoA carboxylase biotin carboxyl carrier protein subunit	NA
GKD17_01540	542.924	-0.767198	6.56545e-06	5.75215e-05	methylmalonyl-CoA carboxyltransferase	NA
GKD17_01545	280.466	-1.17762	1.4756e-07	1.76405e-06	aminopeptidase	NA
GKD17_01550	252.248	-0.671608	0.00729795	0.0260409	hypothetical protein	NA
GKD17_01555	478.397	0.391599	0.0275399	0.0761515	cob(I)yrinic acid a%2Cc-diamide adenosyltransferase	NA
GKD17_01560	178.274	0.164609	0.536748	0.679396	DUF2795 domain-containing protein	NA
GKD17_01565	0	NA	NA	NA	tyrosine-type recombinase/integrase	NA
GKD17_01570	0	NA	NA	NA	hypothetical protein	NA
GKD17_01575	0	NA	NA	NA	hypothetical protein	NA
GKD17_01580	0	NA	NA	NA	hypothetical protein	NA
GKD17_01585	0	NA	NA	NA	hypothetical protein	NA
GKD17_01590	0	NA	NA	NA	DUF2693 domain-containing protein	NA
GKD17_01595	0	NA	NA	NA	serine recombinase	NA
GKD17_01600	0	NA	NA	NA	zinc-ribbon domain-containing protein	NA
GKD17_01605	0	NA	NA	NA	hypothetical protein	NA
GKD17_01610	0	NA	NA	NA	NA	NA
GKD17_01615	0	NA	NA	NA	hypothetical protein	NA
GKD17_01620	0	NA	NA	NA	AAA family ATPase	NA
GKD17_01625	1539.69	1.41015	1.04363e-09	1.84176e-08	outer membrane beta-barrel protein	NA
GKD17_01630	617.305	-0.527867	0.000881672	0.00436245	primosomal protein N'	NA
GKD17_01635	175.39	-0.382931	0.190183	0.328434	PHP domain-containing protein	NA
GKD17_01640	457.01	-0.282061	0.242009	0.392001	low molecular weight phosphotyrosine protein phosphatase	NA
GKD17_01645	670.534	-0.231868	0.221996	0.367386	HDIG domain-containing protein	NA
GKD17_01650	1830.92	-0.337639	0.0560486	0.13236	glutamate--tRNA ligase	NA
GKD17_01655	1697.95	-0.71762	6.90876e-05	0.0004719	3-deoxy-D-manno-octulosonic acid transferase	GT30
GKD17_01660	409.435	-1.13957	0.00042106	0.00230495	NA	NA
GKD17_01665	18.919	-0.888448	0.221441	0.367123	helix-turn-helix domain-containing protein	NA
GKD17_01670	22.8885	2.86654	0.0806328	0.174445	hypothetical protein	NA
GKD17_01675	0	NA	NA	NA	hypothetical protein	NA
GKD17_01680	0	NA	NA	NA	NUDIX domain-containing protein	NA
GKD17_01685	0	NA	NA	NA	NAD-dependent epimerase/dehydratase family protein	NA
GKD17_01690	343.917	0.676427	0.00189359	0.00831476	hypothetical protein	NA
GKD17_01695	675.664	0.0251525	0.898494	0.935343	M20/M25/M40 family metallo-hydrolase	NA
GKD17_01700	2898.29	0.409179	0.0075326	0.0266561	AMP-binding protein	NA
GKD17_01705	2898.58	0.0533594	0.764146	0.846109	peptide chain release factor 2	NA
GKD17_01710	364.952	-0.0513073	0.858727	0.907637	CYTH domain-containing protein	NA
GKD17_01715	1077.16	0.0917305	0.587367	0.72055	TonB-dependent receptor	NA
GKD17_01720	0	NA	NA	NA	IS5 family transposase	NA
GKD17_01725	1296.65	2.18805	1.16647e-11	2.7711e-10	sigma-70 family RNA polymerase sigma factor	NA
GKD17_01730	315.709	0.99092	0.00483773	0.0184451	hypothetical protein	NA
GKD17_01735	727.428	0.208976	0.260397	0.413644	sodium-dependent transporter	NA
GKD17_01740	532.688	0.154942	0.462739	0.6146	helix-hairpin-helix domain-containing protein	NA
GKD17_01745	466.928	0.157806	0.318187	0.47606	alkaline phosphatase	NA
GKD17_01750	1.73499	-3.76431	0.195509	0.333435	hypothetical protein	NA
GKD17_01755	350.796	-0.0386775	0.860219	0.908772	hypothetical protein	NA
GKD17_01760	140.477	0.795406	0.0275551	0.0761515	hypothetical protein	NA
GKD17_01765	23.5759	-0.626526	0.25595	0.408817	NA	NA
GKD17_01770	733.156	0.117163	0.459944	0.612803	thiamine-phosphate kinase	NA
GKD17_01775	307.793	0.284291	0.142323	0.268187	purine-nucleoside phosphorylase	NA
GKD17_01780	400.435	0.258701	0.218028	0.363641	tetraacyldisaccharide 4'-kinase	NA
GKD17_01785	663.554	0.294642	0.106394	0.216815	signal peptide peptidase SppA	NA
GKD17_01790	1019.59	3.053	2.46813e-24	2.23095e-22	nitroreductase family protein	NA
GKD17_01795	2304.22	1.60657	3.05983e-11	6.87256e-10	NA	NA
GKD17_01800	201.902	1.63427	1.05252e-06	1.08653e-05	NA	NA
GKD17_01805	16455	0.237629	0.354204	0.513982	NA	NA
GKD17_01810	46.8795	-0.105298	0.792872	0.86361	NA	NA
GKD17_01815	625.861	0.0809949	0.786402	0.859552	NA	NA
GKD17_01820	200200	0.0173145	0.943541	0.963561	NA	NA
GKD17_01825	223.677	-0.674874	0.0286728	0.0784796	5S ribosomal RNA	NA
GKD17_01830	2662.61	0.35095	0.0909192	0.191992	hypothetical protein	NA
GKD17_01835	559.966	-0.322499	0.07513	0.165241	MotA/TolQ/ExbB proton channel family protein	NA
GKD17_01840	360.952	-0.475782	0.0301721	0.0819179	biopolymer transporter ExbD	NA
GKD17_01845	194.253	-0.95143	0.000285692	0.00165433	biopolymer transporter ExbD	NA
GKD17_01850	439.944	-0.864761	0.00064996	0.00336802	TonB family protein	NA
GKD17_01855	697.136	-1.05878	1.10667e-09	1.93459e-08	phosphate ABC transporter substrate-binding protein	NA
GKD17_01860	567.363	-0.848764	4.92328e-06	4.42856e-05	tetratricopeptide repeat protein	NA
GKD17_01865	2353.63	-0.0695188	0.758626	0.842009	ATP-binding cassette domain-containing protein	NA
GKD17_01870	912.267	-0.454686	0.0343555	0.0906847	hypothetical protein	NA
GKD17_01875	669.617	-0.23799	0.176452	0.311247	GntR family transcriptional regulator	NA
GKD17_01880	386.667	-0.611221	0.00660647	0.0238864	M28 family peptidase	NA
GKD17_01885	369.189	-3.3119	3.98551e-42	8.68842e-40	MATE family efflux transporter	NA
GKD17_01890	3284.57	0.0509263	0.733222	0.822811	adenylosuccinate lyase	NA
GKD17_01895	2605.67	0.0916033	0.493183	0.643569	pseudouridine synthase	NA
GKD17_01900	3617.85	-0.18947	0.200373	0.339543	asparagine--tRNA ligase	NA
GKD17_01905	342.562	1.2951	5.33398e-07	5.71321e-06	DUF4488 domain-containing protein	NA
GKD17_01910	723.443	-0.28838	0.206313	0.347974	AAA family ATPase	NA
GKD17_01915	856.557	-0.444949	0.00984918	0.0332735	hypothetical protein	NA
GKD17_01920	1644.48	0.569985	0.00244387	0.0103155	50S ribosomal protein L13	NA
GKD17_01925	1824.67	0.314922	0.0423673	0.106884	30S ribosomal protein S9	NA
GKD17_01930	5051.35	0.364507	0.0684169	0.154606	30S ribosomal protein S2	NA
GKD17_01935	6834.26	0.0751559	0.71251	0.808252	elongation factor Ts	NA
GKD17_01940	170.795	-0.982405	0.00106079	0.00512554	translation initiation factor	NA
GKD17_01945	261.384	-0.451984	0.08779	0.186983	redox-sensing transcriptional repressor Rex	NA
GKD17_01950	313.849	-0.243656	0.287511	0.442123	2-hydroxyhepta-2%2C4-diene-1%2C7-dioate isomerase	NA
GKD17_01955	596.747	0.026653	0.88675	0.927546	2-C-methyl-D-erythritol 2%2C4-cyclodiphosphate synthase	NA
GKD17_01960	458.238	-0.384544	0.0305216	0.0826246	1%2C4-dihydroxy-2-naphthoate polyprenyltransferase	NA
GKD17_01965	289.877	-0.565002	0.00482379	0.0184109	metallophosphoesterase	NA
GKD17_01970	1637.66	1.42801	4.06599e-08	5.28722e-07	DUF3836 domain-containing protein	NA
GKD17_01975	1785.3	0.934002	9.83276e-05	0.000651882	nicotinate-nucleotide adenylyltransferase	NA
GKD17_01980	61.0933	0.351887	0.314313	0.472746	hypothetical protein	NA
GKD17_01985	557.276	-0.0838546	0.602722	0.730919	guanylate kinase	NA
GKD17_01990	607.907	-0.0963733	0.626906	0.747046	YicC family protein	NA
GKD17_01995	878.189	0.551374	0.00286767	0.0118744	tRNA (adenosine(37)-N6)-threonylcarbamoyltransferase complex dimerization subunit type 1 TsaB	NA
GKD17_02000	1043.8	0.457637	0.00115782	0.00550821	DUF4290 domain-containing protein	NA
GKD17_02005	1878.04	0.509119	0.00127655	0.00598847	UDP-N-acetylglucosamine 1-carboxyvinyltransferase	NA
GKD17_02010	381.923	-0.209054	0.412338	0.567993	16S rRNA processing protein RimM	NA
GKD17_02015	1041.11	-0.371461	0.00905031	0.0310296	peptidoglycan DD-metalloendopeptidase family protein	NA
GKD17_02020	952.906	-0.165135	0.462686	0.6146	1-deoxy-D-xylulose-5-phosphate reductoisomerase	NA
GKD17_02025	949.351	-0.674908	0.000150708	0.000943454	RIP metalloprotease RseP	NA
GKD17_02030	271.946	-1.22731	1.60905e-07	1.90516e-06	anaerobic ribonucleoside-triphosphate reductase activating protein	NA
GKD17_02035	1361.59	-1.15099	9.91013e-12	2.36948e-10	anaerobic ribonucleoside triphosphate reductase	NA
GKD17_02040	267.445	-0.0531724	0.852517	0.902694	hemolysin III	NA
GKD17_02045	519.669	-0.377215	0.0149761	0.047155	HD domain-containing protein	NA
GKD17_02050	572.475	0.61148	0.00227916	0.00975352	hypothetical protein	NA
GKD17_02055	2182.92	0.404461	0.0693113	0.156245	Holliday junction branch migration protein RuvA	NA
GKD17_02060	3191.73	0.00152169	0.992874	0.994753	diaminopimelate dehydrogenase	NA
GKD17_02065	670.482	-0.176073	0.266325	0.419222	prolipoprotein diacylglyceryl transferase	NA
GKD17_02070	1000.16	-0.114296	0.526871	0.672458	DNA-binding protein	NA
GKD17_02075	132.821	0.123282	0.721293	0.814725	TonB-dependent receptor	NA
GKD17_02080	79.4398	0.270704	0.531711	0.676064	DUF4980 domain-containing protein	GH32
GKD17_02085	87.7604	0.726429	0.0439689	0.110324	MFS transporter	NA
GKD17_02090	119.989	0.485107	0.124596	0.242773	carbohydrate kinase	NA
GKD17_02095	737.324	-0.194223	0.287913	0.442374	substrate-binding domain-containing protein	NA
GKD17_02100	144.876	0.737884	0.0379834	0.0977545	amino acid-binding protein	NA
GKD17_02105	337.502	-0.280929	0.247056	0.397737	AMP-binding protein	NA
GKD17_02110	710.967	-0.763977	2.48805e-05	0.000190905	DUF3256 family protein	NA
GKD17_02115	2556.97	0.303133	0.275677	0.429269	type B 50S ribosomal protein L31	NA
GKD17_02120	4387.13	0.416701	0.0359716	0.0939471	class II fructose-1%2C6-bisphosphate aldolase	NA
GKD17_02125	95.7627	-1.36481	0.00126692	0.00595084	NA	NA
GKD17_02130	45.1206	-0.930705	0.100995	0.207706	efflux RND transporter periplasmic adaptor subunit	NA
GKD17_02135	213.673	-1.43111	6.53153e-06	5.73599e-05	NA	NA
GKD17_02140	131.103	-0.373818	0.222058	0.367386	efflux transporter outer membrane subunit	NA
GKD17_02145	142.68	-0.344307	0.427218	0.582084	DUF4934 domain-containing protein	NA
GKD17_02150	327.191	0.359194	0.208274	0.350052	DUF3332 family protein	NA
GKD17_02155	1145.92	0.381292	0.107318	0.217957	MFS transporter	NA
GKD17_02160	695.374	0.283186	0.221961	0.367386	DUF4831 family protein	NA
GKD17_02165	475.662	0.438067	0.0197398	0.0584719	NAD(P)H-hydrate dehydratase	NA
GKD17_02170	235.338	-0.599654	0.0482187	0.118422	hypoxanthine phosphoribosyltransferase	NA
GKD17_02175	583.313	-0.110931	0.626586	0.746949	adenylate kinase	NA
GKD17_02180	1087.06	-0.179159	0.313377	0.471529	GTPase ObgE	NA
GKD17_02185	304.725	-0.418233	0.0752956	0.165507	peptidoglycan editing factor PgeF	NA
GKD17_02190	207.632	-0.738529	0.0204345	0.0600557	hypothetical protein	NA
GKD17_02195	164.549	-0.575254	0.012485	0.040624	peptidoglycan DD-metalloendopeptidase family protein	NA
GKD17_02200	74.5869	-0.16933	0.637224	0.754248	hypothetical protein	NA
GKD17_02205	202.26	-0.37427	0.112013	0.225445	outer membrane beta-barrel protein	NA
GKD17_02210	1633.24	0.383366	0.0435144	0.10948	outer membrane beta-barrel protein	NA
GKD17_02215	322.999	-0.317318	0.222045	0.367386	outer membrane beta-barrel protein	NA
GKD17_02220	386.627	-0.352	0.117316	0.233582	phosphoribosylaminoimidazolecarboxamide formyltransferase	NA
GKD17_02225	16485.7	0.20555	0.428031	0.582763	NA	NA
GKD17_02230	46.4861	-0.536225	0.140863	0.266891	NA	NA
GKD17_02235	621.575	0.135481	0.638154	0.754555	NA	NA
GKD17_02240	200211	0.0260969	0.915402	0.944775	NA	NA
GKD17_02245	217.967	-0.53373	0.0613291	0.141965	5S ribosomal RNA	NA
GKD17_02250	577.101	-1.16238	2.57548e-08	3.57481e-07	threonine aldolase	NA
GKD17_02255	578.016	-1.58109	8.9138e-09	1.32669e-07	outer membrane beta-barrel protein	NA
GKD17_02260	391.646	-2.08492	2.21309e-15	7.81114e-14	hypothetical protein	NA
GKD17_02265	1239.66	0.466607	0.00314523	0.012778	mannose-6-phosphate isomerase	NA
GKD17_02270	303.233	-0.906758	0.000590178	0.00309363	beta-propeller fold lactonase family protein	NA
GKD17_02275	813793	0.687691	0.000638753	0.00332008	transfer-messenger RNA	NA
GKD17_02280	852.516	-0.757279	8.77359e-05	0.000589038	alpha-L-fucosidase	GH29
GKD17_02285	482.928	-1.0112	6.03248e-07	6.40584e-06	GTP-binding protein	NA
GKD17_02290	235.579	-2.12644	3.00045e-16	1.23948e-14	family 43 glycosylhydrolase	GH43,GH28
GKD17_02295	33.0698	-1.42067	0.0100992	0.0339942	RagB/SusD family nutrient uptake outer membrane protein	NA
GKD17_02300	54.2411	-1.65524	0.000477558	0.00257243	SusC/RagA family TonB-linked outer membrane protein	NA
GKD17_02305	130.528	-0.35838	0.341731	0.501566	response regulator	NA
GKD17_02310	29.4204	-1.25441	0.0453575	0.112663	glycoside hydrolase family 28 protein	GH28
GKD17_02315	96.2384	-0.0248765	0.937467	0.960327	histidine kinase	NA
GKD17_02320	32.4102	0.150741	0.807999	0.870881	histidine kinase	NA
GKD17_02325	12.0668	-1.52049	0.133676	0.256818	histidine kinase	NA
GKD17_02330	54.4528	-0.916671	0.121629	0.238749	sensor histidine kinase	NA
GKD17_02335	89.9294	-1.24349	0.000948038	0.00462902	glucuronyl hydrolase	GH88
GKD17_02340	281.817	-0.435786	0.149399	0.277351	NADH-quinone oxidoreductase subunit NuoN	NA
GKD17_02345	202.105	-1.18469	4.73007e-05	0.000336462	NADH-quinone oxidoreductase subunit M	NA
GKD17_02350	372.68	-0.610536	0.00115047	0.00548731	NADH-quinone oxidoreductase subunit L	NA
GKD17_02355	111.016	-0.917878	0.00648801	0.0236194	NADH-quinone oxidoreductase subunit NuoK	NA
GKD17_02360	101.494	-0.725496	0.0557328	0.132092	NADH-quinone oxidoreductase subunit J	NA
GKD17_02365	62.6269	-1.34223	0.00133262	0.00621217	4Fe-4S dicluster domain-containing protein	NA
GKD17_02370	263.625	-0.784635	0.000659032	0.00340163	NADH-quinone oxidoreductase subunit NuoH	NA
GKD17_02375	531.894	-0.894265	6.85618e-08	8.67202e-07	NADH-quinone oxidoreductase subunit D	NA
GKD17_02380	93.9822	-0.285867	0.384962	0.542253	NADH-quinone oxidoreductase subunit B	NA
GKD17_02385	140.901	0.316294	0.511555	0.660796	NADH-quinone oxidoreductase subunit A	NA
GKD17_02390	633.509	-0.436219	0.15045	0.278617	hypothetical protein	NA
GKD17_02395	109.874	-0.555183	0.0647004	0.148043	TrkH family potassium uptake protein	NA
GKD17_02400	353.543	-0.270422	0.24398	0.393982	Trk system potassium transporter TrkA	NA
GKD17_02405	1212.46	0.163592	0.311419	0.469726	1-deoxy-D-xylulose-5-phosphate synthase	NA
GKD17_02410	113.245	0.656816	0.0433892	0.109239	GSCFA domain protein	NA
GKD17_02415	1209.03	0.394161	0.0360014	0.0939585	bifunctional UDP-N-acetylmuramoyl-tripeptide:D-alanyl-D-alanine ligase/alanine racemase	NA
GKD17_02420	384.678	0.425305	0.0614815	0.142229	DUF4858 domain-containing protein	NA
GKD17_02425	67.7977	-0.505798	0.175433	0.31004	exopolygalacturonase	GH28
GKD17_02430	74.576	0.473297	0.172667	0.307043	beta-galactosidase	GH2
GKD17_02435	9.53047	-1.84191	0.123056	0.240404	glycoside hydrolase family 28 protein	GH28
GKD17_02440	181.965	0.588056	0.068222	0.154353	hypothetical protein	NA
GKD17_02445	58.0615	-0.0308238	0.95654	0.972281	sulfatase-like hydrolase/transferase	NA
GKD17_02450	15.9284	-0.875053	0.308617	0.466259	RagB/SusD family nutrient uptake outer membrane protein	NA
GKD17_02455	30.9435	-0.292358	0.635433	0.753332	SusC/RagA family TonB-linked outer membrane protein	NA
GKD17_02460	157.574	0.881044	0.00122304	0.00575934	DUF4974 domain-containing protein	NA
GKD17_02465	29.6959	-0.583009	0.241778	0.391964	RNA polymerase sigma-70 factor	NA
GKD17_02470	70.2738	-0.946508	0.0350414	0.0920366	family 43 glycosylhydrolase	GH43
GKD17_02475	44.2029	0.333047	0.520099	0.667182	family 43 glycosylhydrolase	GH43
GKD17_02480	0	NA	NA	NA	hypothetical protein	GH115
GKD17_02485	0	NA	NA	NA	RagB/SusD family nutrient uptake outer membrane protein	NA
GKD17_02490	10.494	0.542651	0.605431	0.733244	SusC/RagA family TonB-linked outer membrane protein	NA
GKD17_02495	143.548	-0.385382	0.162897	0.295371	DUF4974 domain-containing protein	NA
GKD17_02500	427.84	0.796289	0.000516014	0.00275158	RNA polymerase sigma-70 factor	NA
GKD17_02505	252.28	-0.100834	0.694473	0.795914	DNA-binding protein	NA
GKD17_02510	91.3658	-0.65811	0.0976111	0.203001	helicase	NA
GKD17_02515	19.1152	-0.181086	0.805997	0.870402	DUF1573 domain-containing protein	NA
GKD17_02520	61.9786	0.72525	0.0487133	0.119557	RNA polymerase sigma-70 factor	NA
GKD17_02525	159.109	-0.0742786	0.806049	0.870402	DUF4974 domain-containing protein	NA
GKD17_02530	14.5142	0.438034	0.561371	0.697433	SusC/RagA family TonB-linked outer membrane protein	NA
GKD17_02535	0	NA	NA	NA	RagB/SusD family nutrient uptake outer membrane protein	NA
GKD17_02540	0	NA	NA	NA	glycoside hydrolase family 97 protein	GH97
GKD17_02545	354.444	-0.111566	0.551099	0.690924	helix-turn-helix domain-containing protein	NA
GKD17_02550	257.701	0.0491922	0.87973	0.923408	family 43 glycosylhydrolase	GH43
GKD17_02555	277.781	-0.396885	0.0742185	0.164207	DUF4982 domain-containing protein	GH2
GKD17_02560	88.7736	-0.496817	0.238484	0.387641	glucuronyl hydrolase	GH88
GKD17_02565	164.62	-0.125806	0.64891	0.760331	DUF2264 domain-containing protein	GH154
GKD17_02570	0.376225	0	1	NA	glycosyl hydrolase family 2	GH106
GKD17_02575	77.2991	-0.189104	0.644014	0.757929	glycoside hydrolase family 2	GH2
GKD17_02580	47.3598	0.0384671	0.945531	0.964799	SusC/RagA family TonB-linked outer membrane protein	NA
GKD17_02585	36.3507	0.0809404	0.886372	0.927413	RagB/SusD family nutrient uptake outer membrane protein	NA
GKD17_02590	72.0971	-0.615794	0.134526	0.258185	glycosyl hydrolase family 2	GH106
GKD17_02595	87.7862	-0.357852	0.354923	0.514428	family 43 glycosylhydrolase	GH28,GH43
GKD17_02600	720.198	-0.0152237	0.94049	0.962036	response regulator	NA
GKD17_02605	1098.83	2.1683	4.3445e-15	1.49081e-13	aldehyde dehydrogenase	NA
GKD17_02610	131.186	1.51521	5.52455e-05	0.000387549	arabinosidase	GH43
GKD17_02615	305.633	1.41316	1.44105e-08	2.0498e-07	DUF4038 domain-containing protein	GH140
GKD17_02620	101.752	0.293267	0.372073	0.529506	hypothetical protein	NA
GKD17_02625	648.744	-0.0986474	0.59914	0.728463	AAA family ATPase	NA
GKD17_02630	159.929	0.400172	0.15051	0.278617	MFS transporter	NA
GKD17_02635	294.488	1.20631	3.53068e-06	3.26301e-05	5-dehydro-4-deoxy-D-glucuronate isomerase	NA
GKD17_02640	347.399	1.55534	4.13306e-05	0.000302113	PTS sugar transporter subunit IIC	NA
GKD17_02645	43.3949	0.82623	0.0668025	0.151512	glycosyl hydrolase family 88	GH105
GKD17_02650	66.7876	0.673119	0.130174	0.252182	pectin esterase	CE8
GKD17_02655	92.16	0.629615	0.14418	0.270547	SusC/RagA family TonB-linked outer membrane protein	NA
GKD17_02660	90.2092	0.585497	0.12218	0.239197	RagB/SusD family nutrient uptake outer membrane protein	NA
GKD17_02665	33.9284	0.521319	0.450548	0.603998	SUMF1/EgtB/PvdO family nonheme iron enzyme	GH33
GKD17_02670	479.719	-0.0718765	0.775357	0.851549	SusC/RagA family TonB-linked outer membrane protein	NA
GKD17_02675	228.629	0.681885	0.012426	0.0405375	RagB/SusD family nutrient uptake outer membrane protein	NA
GKD17_02680	187.695	0.525225	0.141966	0.267987	family 43 glycosylhydrolase	GH43
GKD17_02685	125.748	0.539136	0.0886697	0.188207	DUF5060 domain-containing protein	NA
GKD17_02690	86.2478	-0.51106	0.169707	0.303943	hypothetical protein	NA
GKD17_02695	26.3324	-1.8199	0.0374279	0.0969984	carbohydrate esterase	CEnc
GKD17_02700	7.51057	-3.28507	0.0242376	0.0691489	RNA polymerase sigma-70 factor	NA
GKD17_02705	10.8977	0.355685	0.705244	0.802776	DUF4974 domain-containing protein	NA
GKD17_02710	31.6477	-0.637039	0.37798	0.535471	SusC/RagA family TonB-linked outer membrane protein	NA
GKD17_02715	17.9636	0.0792815	0.914696	0.944775	RagB/SusD family nutrient uptake outer membrane protein	NA
GKD17_02720	42.9302	0.110863	0.849817	0.900865	beta-glycosidase	GH2
GKD17_02725	82.4227	-0.230359	0.580231	0.714427	glycoside hydrolase family 2	GH2
GKD17_02730	62.4596	-0.660337	0.176187	0.310928	DUF4968 domain-containing protein	GH31
GKD17_02735	59.3201	0.111327	0.783685	0.858002	prolyl oligopeptidase family serine peptidase	NA
GKD17_02740	104.89	0.473757	0.269031	0.42253	cupin domain-containing protein	NA
GKD17_02745	23.538	0.142032	0.844241	0.896492	pectate lyase	PL10
GKD17_02750	42.5697	0.275198	0.553635	0.692269	prolyl oligopeptidase family serine peptidase	NA
GKD17_02755	47.8608	0.408369	0.386425	0.543282	pectin esterase	CE12,CE8
GKD17_02760	413.61	0.74304	0.000463953	0.00251376	response regulator	NA
GKD17_02765	319.777	1.59071	3.14859e-07	3.48319e-06	outer membrane beta-barrel protein	NA
GKD17_02770	1305.38	-0.211845	0.246663	0.397277	alpha/beta fold hydrolase	NA
GKD17_02775	627.363	1.30902	2.90481e-10	5.54908e-09	phosphotransferase	NA
GKD17_02780	23.974	-0.207977	0.786845	0.859684	inorganic phosphate transporter	NA
GKD17_02785	2413.52	0.192014	0.165734	0.299031	bifunctional phosphoribosylaminoimidazolecarboxamide formyltransferase/IMP cyclohydrolase	NA
GKD17_02790	2352.62	0.447983	0.0094147	0.0319806	MreB/Mrl family cell shape determining protein	NA
GKD17_02795	2025.55	-0.0159873	0.89962	0.935989	rod shape-determining protein MreC	NA
GKD17_02800	787.318	-0.488979	0.0014807	0.00678303	rod shape-determining protein MreD	NA
GKD17_02805	711.165	-0.467447	0.00446626	0.0172416	penicillin-binding protein 2	NA
GKD17_02810	563.088	-1.21395	2.02768e-09	3.40026e-08	rod shape-determining protein RodA	NA
GKD17_02815	312.867	-0.505294	0.0269755	0.0749972	gliding motility lipoprotein GldH	NA
GKD17_02820	772.751	-0.343374	0.0825749	0.177817	hypothetical protein	NA
GKD17_02825	405.657	-0.40673	0.0295425	0.0805033	DNA polymerase III subunit delta	NA
GKD17_02830	553.921	-0.0847744	0.580255	0.714427	methylenetetrahydrofolate reductase [NAD(P)H]	NA
GKD17_02835	352.45	-0.314994	0.276961	0.430906	cardiolipin synthase	NA
GKD17_02840	30.723	-0.756491	0.19957	0.338803	NA	NA
GKD17_02845	147.314	0.835225	0.0132678	0.0427197	NA	NA
GKD17_02850	105.208	-0.228668	0.529788	0.674706	AI-2E family transporter	NA
GKD17_02855	202.957	-0.380623	0.136045	0.259613	thymidine kinase	NA
GKD17_02860	671.257	0.10915	0.607635	0.735302	16S rRNA (cytidine(1402)-2'-O)-methyltransferase	NA
GKD17_02865	2420.99	0.634171	0.000146571	0.000922227	hypothetical protein	NA
GKD17_02870	357.247	-0.863147	0.00013508	0.000858671	noncanonical pyrimidine nucleotidase%2C YjjG family	NA
GKD17_02875	4575.1	-0.394154	0.0360826	0.0941043	RagB/SusD family nutrient uptake outer membrane protein	NA
GKD17_02880	7455.44	-0.402163	0.0156617	0.0488572	SusC/RagA family TonB-linked outer membrane protein	NA
GKD17_02885	1922.85	1.19301	4.86962e-07	5.24616e-06	RagB/SusD family nutrient uptake outer membrane protein	NA
GKD17_02890	4166.59	1.27052	2.72163e-08	3.73569e-07	SusC/RagA family TonB-linked outer membrane protein	NA
GKD17_02895	27.4313	0.682712	0.269069	0.42253	tyrosine-type recombinase/integrase	NA
GKD17_02900	0	NA	NA	NA	IS5 family transposase	NA
GKD17_02905	1937.04	-0.583111	0.373896	0.531107	SusC/RagA family TonB-linked outer membrane protein	NA
GKD17_02910	852.943	-0.57464	0.38399	0.541296	RagB/SusD family nutrient uptake outer membrane protein	NA
GKD17_02915	499.161	-0.645224	0.367217	0.524838	hypothetical protein	NA
GKD17_02920	4735.13	-1.21992	0.0501829	0.121953	SusC/RagA family TonB-linked outer membrane protein	NA
GKD17_02925	1894.95	-1.10919	0.0524108	0.126208	RagB/SusD family nutrient uptake outer membrane protein	NA
GKD17_02930	527.397	0.127005	0.52715	0.672458	GTPase HflX	NA
GKD17_02935	1173.54	0.0514469	0.780924	0.856283	DUF4954 family protein	NA
GKD17_02940	207.366	-1.04868	1.15267e-06	1.1768e-05	CocE/NonD family hydrolase	NA
GKD17_02945	2484.76	0.483047	0.042525	0.107209	fumarate hydratase	NA
GKD17_02950	310.375	-0.384981	0.0656799	0.149515	alpha-N-acetylglucosaminidase	GH89
GKD17_02955	1053.39	0.442589	0.00374211	0.0148007	amino acid permease	NA
GKD17_02960	126.885	0.298034	0.308253	0.466025	TolC family protein	NA
GKD17_02965	454.425	0.590643	0.0400951	0.102544	MMPL family transporter	NA
GKD17_02970	242.716	0.649593	0.0723454	0.161028	efflux RND transporter periplasmic adaptor subunit	NA
GKD17_02975	648.037	0.980112	1.41243e-06	1.40334e-05	M20/M25/M40 family metallo-hydrolase	NA
GKD17_02980	591.918	0.411481	0.149452	0.277351	ribosome small subunit-dependent GTPase A	NA
GKD17_02985	534.597	0.651602	0.000591318	0.00309523	ribosome recycling factor	NA
GKD17_02990	106.257	-1.00657	0.0098808	0.03335	histidine phosphatase family protein	NA
GKD17_02995	335.89	-0.706891	0.00293555	0.0120745	DUF4450 domain-containing protein	NA
GKD17_03000	94.0264	-1.5543	1.44675e-05	0.000116558	hypothetical protein	NA
GKD17_03005	103.561	-1.31123	5.95754e-05	0.000411915	glycoside hydrolase family 88 protein	GH105
GKD17_03010	518.151	0.283908	0.142593	0.268386	UMP kinase	NA
GKD17_03015	249.422	-0.890685	0.00332313	0.0133719	MATE family efflux transporter	NA
GKD17_03020	518.542	-0.513098	0.0100374	0.0338477	peptidase S41	NA
GKD17_03025	511.793	-0.503977	0.0164677	0.0508155	biotin--[acetyl-CoA-carboxylase] ligase	NA
GKD17_03030	88.6131	-0.811373	0.0990141	0.204744	MmcQ/YjbR family DNA-binding protein	NA
GKD17_03035	144.53	-0.972831	0.00036703	0.00206176	YraN family protein	NA
GKD17_03040	140.726	-0.57534	0.0469338	0.115691	hypothetical protein	NA
GKD17_03045	692.269	-0.847231	0.00014878	0.000934541	nucleoside deaminase	NA
GKD17_03050	229.293	-0.214186	0.372483	0.529506	DUF4834 family protein	NA
GKD17_03055	801.063	-0.354857	0.0816897	0.176218	CDP-diacylglycerol--serine O-phosphatidyltransferase	NA
GKD17_03060	650.559	-0.0219568	0.893333	0.931539	phosphatidylserine decarboxylase family protein	NA
GKD17_03065	1717.81	0.277909	0.076738	0.167881	DNA polymerase III subunit alpha	NA
GKD17_03070	461.965	0.399586	0.0888373	0.188455	thioredoxin	NA
GKD17_03075	2049.36	0.696001	1.79534e-06	1.74176e-05	hypothetical protein	NA
GKD17_03080	273.004	-0.267813	0.312834	0.471122	plasmid pRiA4b ORF-3 family protein	NA
GKD17_03085	72.6851	-0.252439	0.527914	0.673013	hypothetical protein	NA
GKD17_03090	158.023	0.32438	0.405991	0.562067	tRNA (adenosine(37)-N6)-threonylcarbamoyltransferase complex ATPase subunit type 1 TsaE	NA
GKD17_03095	187.171	-0.29763	0.278869	0.433328	iron chelate uptake ABC transporter family permease subunit	NA
GKD17_03100	121.4	-0.624647	0.0237387	0.0678823	phospholipase	NA
GKD17_03105	359.475	-0.010327	0.967726	0.979353	3-phosphoshikimate 1-carboxyvinyltransferase	NA
GKD17_03110	1341.39	3.55427	1.3634e-19	8.28321e-18	class I fructose-bisphosphate aldolase	NA
GKD17_03115	497.004	3.37281	4.19589e-18	2.13013e-16	2%2C3-diphosphoglycerate-dependent phosphoglycerate mutase	NA
GKD17_03120	182.189	-0.405079	0.162373	0.294876	NA	NA
GKD17_03125	51.1388	-1.21125	0.0230458	0.0662074	DNA polymerase IV	NA
GKD17_03130	1340.89	0.507143	0.0976094	0.203001	cation/H(+) antiporter	NA
GKD17_03135	0	NA	NA	NA	hypothetical protein	NA
GKD17_03140	0	NA	NA	NA	DDE transposase	NA
GKD17_03145	114.665	-0.0847133	0.806842	0.87075	NA	NA
GKD17_03150	76.6539	0.464558	0.368426	0.525755	tyrosine-type recombinase/integrase	NA
GKD17_03155	21.2824	-1.55383	0.0106923	0.0357956	helix-turn-helix domain-containing protein	NA
GKD17_03160	1.08405	-2.59411	0.491254	NA	hypothetical protein	NA
GKD17_03165	12.3519	-1.03393	0.274893	0.428588	hypothetical protein	NA
GKD17_03170	3.80774	-5.06002	0.0253047	0.0714782	hypothetical protein	NA
GKD17_03175	286.498	-0.823184	0.0182243	0.0550442	addiction module killer protein	NA
GKD17_03180	172.62	-0.0850032	0.803729	0.869924	HigA family addiction module antidote protein	NA
GKD17_03185	54.2829	-1.43369	0.00383076	0.0150709	hypothetical protein	NA
GKD17_03190	74.4861	-1.86717	9.31472e-08	1.15105e-06	hypothetical protein	NA
GKD17_03195	309.674	-0.539148	0.242363	0.392225	helix-turn-helix domain-containing protein	NA
GKD17_03200	607.154	0.288825	0.174899	0.309761	3-dehydroquinate synthase	NA
GKD17_03205	214.001	-0.0391142	0.881817	0.924425	hypothetical protein	NA
GKD17_03210	1302.32	0.387186	0.105832	0.215976	outer membrane beta-barrel protein	NA
GKD17_03215	331.14	0.0743903	0.686529	0.790393	cardiolipin synthase	NA
GKD17_03220	105.237	0.173895	0.536771	0.679396	methyltransferase domain-containing protein	NA
GKD17_03225	1372.94	1.63775	3.09544e-08	4.15641e-07	DUF3822 family protein	NA
GKD17_03230	1146.51	1.05379	8.08689e-08	1.00909e-06	hypothetical protein	NA
GKD17_03235	207.466	-0.294668	0.295339	0.451166	AAA family ATPase	NA
GKD17_03240	2527.79	-0.367013	0.0453873	0.112663	alanine--tRNA ligase	NA
GKD17_03245	764.117	-0.0870252	0.622274	0.744491	peptidoglycan DD-metalloendopeptidase family protein	NA
GKD17_03250	523.259	-0.199776	0.375258	0.532633	MerR family transcriptional regulator	NA
GKD17_03255	1635.66	-0.244346	0.0421207	0.106407	RelA/SpoT family protein	NA
GKD17_03260	340.422	0.3356	0.245237	0.395495	transglycosylase SLT domain-containing protein	GH23,CBM50
GKD17_03265	384.946	0.638222	0.0495824	0.120969	hypothetical protein	NA
GKD17_03270	580.588	0.56276	0.0385518	0.0989426	ParB/RepB/Spo0J family partition protein	NA
GKD17_03275	642.131	0.712642	0.000184384	0.00113028	AAA family ATPase	NA
GKD17_03280	747.346	0.722631	0.00023283	0.00137399	5'/3'-nucleotidase SurE	NA
GKD17_03285	704.045	0.223235	0.188836	0.326715	lipid-A-disaccharide synthase	GT19
GKD17_03290	553.402	0.386118	0.0175338	0.0533939	hypothetical protein	NA
GKD17_03295	648.64	0.223245	0.247221	0.397829	phosphatidate cytidylyltransferase	NA
GKD17_03300	2906.56	0.602402	1.36866e-05	0.00011099	ATP-dependent zinc metalloprotease FtsH	NA
GKD17_03305	560.384	1.21596	8.00192e-10	1.45368e-08	ribosome silencing factor	NA
GKD17_03310	117.233	0.625312	0.0882679	0.187569	NA	NA
GKD17_03315	3847.94	0.48734	0.00121321	0.00573216	DUF349 domain-containing protein	NA
GKD17_03320	964.758	-0.278613	0.0422375	0.10663	magnesium transporter	NA
GKD17_03325	394.286	-0.235557	0.254748	0.407465	16S rRNA (adenine(1518)-N(6)/adenine(1519)-N(6))-dimethyltransferase RsmA	NA
GKD17_03330	328.473	0.165752	0.461861	0.614158	flippase-like domain-containing protein	NA
GKD17_03335	4656.18	0.803976	6.04905e-11	1.28102e-09	beta-Ala-His dipeptidase	NA
GKD17_03340	704.93	1.15681	4.60062e-07	4.99997e-06	nucleoside deaminase	NA
GKD17_03345	42.0052	-1.15252	0.0535239	0.127867	type II toxin-antitoxin system Y4mF family antitoxin	NA
GKD17_03350	133.836	-0.448967	0.113729	0.227827	phosphatidylinositol kinase	NA
GKD17_03355	241.809	-0.153371	0.601197	0.730025	type II toxin-antitoxin system HipA family toxin	NA
GKD17_03360	2838.39	0.0424951	0.832724	0.887823	alpha-2-macroglobulin	NA
GKD17_03365	318.977	0.124768	0.653082	0.763268	hypothetical protein	NA
GKD17_03370	359.226	0.534549	0.0120669	0.0398218	DUF1573 domain-containing protein	NA
GKD17_03375	1070.07	0.232039	0.160118	0.292026	methylmalonyl Co-A mutase-associated GTPase MeaB	NA
GKD17_03380	1913.03	-0.00350148	0.9805	0.987696	6-phosphofructokinase	NA
GKD17_03385	356.249	0.391607	0.0621229	0.143444	4-hydroxy-3-methylbut-2-enyl diphosphate reductase	NA
GKD17_03390	219.578	0.51183	0.0207874	0.0607769	(d)CMP kinase	NA
GKD17_03395	3860.84	0.97827	1.39209e-11	3.28605e-10	TonB family protein	NA
GKD17_03400	816.145	0.715329	3.99638e-06	3.65693e-05	polyprenyl synthetase family protein	NA
GKD17_03405	663.913	0.284284	0.180252	0.315845	YchF/TatD family DNA exonuclease	NA
GKD17_03410	916.144	0.840508	1.38904e-05	0.000112152	NA	NA
GKD17_03415	10188.6	0.324811	0.0920555	0.19362	MotA/TolQ/ExbB proton channel family protein	NA
GKD17_03420	3172.31	0.796298	2.75336e-11	6.2601e-10	hypothetical protein	NA
GKD17_03425	3879.51	0.931987	2.40931e-11	5.5459e-10	biopolymer transporter ExbD	NA
GKD17_03430	5986.5	0.849605	5.62075e-12	1.42014e-10	biopolymer transporter ExbD	NA
GKD17_03435	350.801	-0.190786	0.422695	0.577683	GNAT family N-acetyltransferase	NA
GKD17_03440	350.542	-0.325756	0.282289	0.43758	peptidase M64	NA
GKD17_03445	503.603	0.0111423	0.962869	0.976304	AsnC family transcriptional regulator	NA
GKD17_03450	1024.76	0.215827	0.492666	0.643348	dihydrofolate reductase	NA
GKD17_03455	440	-1.00482	1.1882e-06	1.20642e-05	thymidylate synthase	NA
GKD17_03460	140.962	-0.629554	0.0257764	0.072479	DUF5056 domain-containing protein	NA
GKD17_03465	247.066	-0.476087	0.240391	0.390398	sigma-70 family RNA polymerase sigma factor	NA
GKD17_03470	443.875	-0.743584	0.00241996	0.010254	hypothetical protein	NA
GKD17_03475	613.928	-0.429171	0.0621092	0.143444	rRNA cytosine-C5-methyltransferase	NA
GKD17_03480	526.243	-0.422751	0.00933206	0.0317873	DNA topoisomerase III	NA
GKD17_03485	545.122	1.00174	0.000795955	0.00399162	hypothetical protein	NA
GKD17_03490	301.41	0.282334	0.265838	0.418876	dihydrolipoamide acyltransferase	NA
GKD17_03495	1017.41	-0.0789304	0.665627	0.774267	AAA family ATPase	NA
GKD17_03500	6299.37	0.546994	0.0777056	0.16971	aconitate hydratase	NA
GKD17_03505	413.272	0.912478	0.241239	0.391476	NADP-dependent isocitrate dehydrogenase	NA
GKD17_03510	705.921	0.649869	0.346931	0.506391	citrate synthase	NA
GKD17_03515	12.4796	-1.6467	0.0919393	0.193595	hypothetical protein	NA
GKD17_03520	0	NA	NA	NA	GNAT family N-acetyltransferase	NA
GKD17_03525	0	NA	NA	NA	site-specific integrase	NA
GKD17_03530	0	NA	NA	NA	hypothetical protein	NA
GKD17_03535	0	NA	NA	NA	DNA adenine methylase	NA
GKD17_03540	0	NA	NA	NA	AAA family ATPase	NA
GKD17_03545	301.918	0.659202	0.0316579	0.0847719	DUF1295 domain-containing protein	NA
GKD17_03550	603.838	1.17051	5.47942e-06	4.88142e-05	NADH:flavin oxidoreductase	NA
GKD17_03555	561.442	1.49905	3.01006e-16	1.23948e-14	SDR family NAD(P)-dependent oxidoreductase	NA
GKD17_03560	573.608	0.577102	0.000804005	0.00402654	EamA family transporter	NA
GKD17_03565	228.304	0.956641	0.00136474	0.00634595	AAA family ATPase	NA
GKD17_03570	787.748	1.40976	6.65242e-06	5.81459e-05	DUF4435 domain-containing protein	NA
GKD17_03575	568.859	1.3383	1.80699e-05	0.00014218	DoxX family membrane protein	NA
GKD17_03580	754.967	0.541423	0.0220267	0.063924	6-phosphofructokinase	NA
GKD17_03585	244.049	0.207457	0.365794	0.524017	HAD-IIIA family hydrolase	NA
GKD17_03590	72.9067	-0.336706	0.47898	0.631677	nitroreductase	NA
GKD17_03595	66.0583	1.63699	0.00182527	0.00807215	oxaloacetate decarboxylase	NA
GKD17_03600	812.052	1.92337	6.46794e-10	1.19851e-08	oxaloacetate decarboxylase	NA
GKD17_03605	711.535	1.75879	4.20889e-09	6.72334e-08	sodium ion-translocating decarboxylase subunit beta	NA
GKD17_03610	94.625	-0.474132	0.212987	0.356356	redoxin family protein	NA
GKD17_03615	54.7102	-0.99648	0.02571	0.0723471	DUF255 domain-containing protein	NA
GKD17_03620	96.4262	-0.96921	0.00958661	0.032505	RagB/SusD family nutrient uptake outer membrane protein	NA
GKD17_03625	180.882	-1.19796	0.00238916	0.0101423	SusC/RagA family TonB-linked outer membrane protein	NA
GKD17_03630	115.31	-0.970987	0.0128304	0.0416007	DUF4974 domain-containing protein	NA
GKD17_03635	113.991	0.604212	0.0863588	0.184267	sigma-70 family RNA polymerase sigma factor	NA
GKD17_03640	28.086	-0.905542	0.0999754	0.206242	family 43 glycosylhydrolase	GH43
GKD17_03645	21.915	0.438172	0.516913	0.665166	DUF4861 domain-containing protein	NA
GKD17_03650	77.0181	0.677448	0.122111	0.239187	glycoside hydrolase family 28 protein	GH28
GKD17_03655	1793.17	-0.0147984	0.930174	0.95491	SDR family oxidoreductase	NA
GKD17_03660	2422.18	-0.252301	0.141725	0.267702	gliding motility lipoprotein GldB	NA
GKD17_03665	1033.2	-0.477344	0.00342393	0.0137477	SAM-dependent methyltransferase	NA
GKD17_03670	666.823	-0.135358	0.687755	0.791246	hypothetical protein	NA
GKD17_03675	296.186	-0.645073	0.01403	0.0446874	lipoyl synthase	NA
GKD17_03680	898.68	-0.144137	0.382432	0.53951	prolyl oligopeptidase family serine peptidase	NA
GKD17_03685	792.493	-0.322342	0.051911	0.125151	TIGR01212 family radical SAM protein	NA
GKD17_03690	1155.31	-0.514363	0.00633134	0.02314	MBL fold metallo-hydrolase	NA
GKD17_03695	459.448	-1.15118	2.82135e-09	4.60613e-08	mechanosensitive ion channel	NA
GKD17_03700	123.603	-3.15096	6.07947e-26	5.92908e-24	threonylcarbamoyl-AMP synthase	NA
GKD17_03705	871.371	-3.30008	8.10442e-30	1.25146e-27	AAA family ATPase	NA
GKD17_03710	5.58376	-0.151479	0.907814	0.941061	hypothetical protein	NA
GKD17_03715	95.57	-0.154174	0.628975	0.748309	SPFH domain-containing protein	NA
GKD17_03720	62.7198	0.404561	0.335101	0.494381	Arc family DNA-binding protein	NA
GKD17_03725	220.374	0.312423	0.329636	0.48924	carboxypeptidase-like regulatory domain-containing protein	NA
GKD17_03730	153.358	0.540993	0.101108	0.207823	RNA polymerase sigma-70 factor	NA
GKD17_03735	69.045	0.142449	0.750097	0.835966	anti-sigma factor	NA
GKD17_03740	201.921	0.253948	0.366756	0.524382	carboxypeptidase-like regulatory domain-containing protein	NA
GKD17_03745	16522.6	0.239609	0.35462	0.514373	NA	NA
GKD17_03750	46.6096	0.165659	0.713114	0.808464	NA	NA
GKD17_03755	620.086	0.151508	0.589948	0.721804	NA	NA
GKD17_03760	200455	0.0262017	0.91507	0.944775	NA	NA
GKD17_03765	220.484	-0.461754	0.119869	0.23657	5S ribosomal RNA	NA
GKD17_03770	2514.56	0.199508	0.406157	0.562067	2-isopropylmalate synthase	NA
GKD17_03775	3807.57	0.0683377	0.779046	0.854944	3-isopropylmalate dehydratase large subunit	NA
GKD17_03780	1237.83	0.212619	0.173991	0.308375	3-isopropylmalate dehydratase small subunit	NA
GKD17_03785	2831.87	-0.0346984	0.893253	0.931539	2-isopropylmalate synthase	NA
GKD17_03790	2545.37	0.202316	0.358099	0.517394	3-isopropylmalate dehydrogenase	NA
GKD17_03795	1149.9	-0.199933	0.428019	0.582763	redoxin domain-containing protein	NA
GKD17_03800	274.807	0.234426	0.242013	0.392001	peptide-methionine (S)-S-oxide reductase MsrA	NA
GKD17_03805	475.262	0.335513	0.118824	0.235338	tetratricopeptide repeat protein	NA
GKD17_03810	474.287	-0.0820879	0.674509	0.781807	DNA helicase RecQ	NA
GKD17_03815	4520.85	1.17223	9.53608e-10	1.69094e-08	helix-turn-helix domain-containing protein	NA
GKD17_03820	1221.03	0.13888	0.477469	0.629939	dihydrofolate reductase	NA
GKD17_03825	271.871	0.461858	0.0805278	0.17439	DNA alkylation repair protein	NA
GKD17_03830	2374.27	0.28781	0.0159675	0.0495608	transcriptional repressor	NA
GKD17_03835	1636.76	0.186021	0.255295	0.407988	adenylosuccinate synthase	NA
GKD17_03840	132.462	-1.19119	0.00039681	0.00219817	DUF4373 domain-containing protein	NA
GKD17_03845	1041.84	-0.388573	0.285136	0.439931	SusC/RagA family TonB-linked outer membrane protein	NA
GKD17_03850	573.347	-0.861949	0.00753795	0.0266561	SusD/RagB family nutrient-binding outer membrane lipoprotein	NA
GKD17_03855	207.216	0.381708	0.0791313	0.1719	SGNH/GDSL hydrolase family protein	NA
GKD17_03860	154.711	-0.230702	0.461259	0.613653	polysaccharide deacetylase family protein	CE12
GKD17_03865	48.3514	-0.882045	0.0470446	0.115845	RNA polymerase sigma-70 factor	NA
GKD17_03870	21.797	-0.321581	0.527001	0.672458	DUF4974 domain-containing protein	NA
GKD17_03875	0	NA	NA	NA	SusC/RagA family TonB-linked outer membrane protein	NA
GKD17_03880	0	NA	NA	NA	RagB/SusD family nutrient uptake outer membrane protein	NA
GKD17_03885	0	NA	NA	NA	hypothetical protein	GH146
GKD17_03890	0	NA	NA	NA	NA	NA
GKD17_03895	1217.03	0.294468	0.0742608	0.164207	ATP-binding cassette domain-containing protein	NA
GKD17_03900	2663.58	0.448135	0.00759505	0.0268325	M13 family peptidase	NA
GKD17_03905	1005.81	0.493005	0.008242	0.0287616	hypothetical protein	NA
GKD17_03910	850.121	-0.0876547	0.596852	0.726993	efflux RND transporter periplasmic adaptor subunit	NA
GKD17_03915	1258.94	-0.279855	0.105446	0.215426	CusA/CzcA family heavy metal efflux RND transporter	NA
GKD17_03920	500.25	0.518094	0.0148102	0.0468315	TolC family protein	NA
GKD17_03925	896.156	2.48754	6.28744e-19	3.4778e-17	glycosyl hydrolase	GH109
GKD17_03930	446.084	-0.0794628	0.654444	0.764619	homoserine O-succinyltransferase	NA
GKD17_03935	1232.67	-0.523259	0.0238687	0.0682016	collagenase-like protease	NA
GKD17_03940	379.686	-0.59937	0.0100521	0.0338663	hypothetical protein	NA
GKD17_03945	4179.69	2.5021	1.94049e-05	0.000150764	TonB-dependent receptor	NA
GKD17_03950	204.294	-0.845435	0.00173219	0.00769722	helix-turn-helix transcriptional regulator	NA
GKD17_03955	1399.66	3.03369	5.65649e-16	2.25408e-14	dihydrolipoyl dehydrogenase	NA
GKD17_03960	588.375	2.9805	1.97726e-16	8.82859e-15	lipoate--protein ligase family protein	NA
GKD17_03965	842.935	2.79266	6.54588e-19	3.56751e-17	2-oxo acid dehydrogenase subunit E2	NA
GKD17_03970	802.389	2.7655	6.21752e-23	4.70248e-21	2-oxoisovalerate dehydrogenase	NA
GKD17_03975	292.02	1.60395	1.88885e-07	2.21521e-06	flavodoxin	NA
GKD17_03980	419.143	0.710929	0.00163426	0.00735912	FAD-binding protein	NA
GKD17_03985	127.767	0.992768	0.000570579	0.00300792	DUF1847 domain-containing protein	NA
GKD17_03990	225.272	0.462225	0.0493547	0.120573	DNA repair protein RadA	NA
GKD17_03995	798.631	3.11344	7.11437e-28	8.78862e-26	DUF3078 domain-containing protein	NA
GKD17_04000	17378	0.244225	0.11762	0.233976	bifunctional aspartate kinase/homoserine dehydrogenase I	NA
GKD17_04005	9232.61	0.329366	0.0236516	0.0676856	cofactor-independent phosphoglycerate mutase	NA
GKD17_04010	6708.95	0.537033	0.0095808	0.032505	threonine synthase	NA
GKD17_04015	583.963	-0.243971	0.316116	0.474057	ATP-binding cassette domain-containing protein	NA
GKD17_04020	186.491	-0.898025	0.000389795	0.00216904	iron chelate uptake ABC transporter family permease subunit	NA
GKD17_04025	113.598	-1.14759	0.000396532	0.00219817	ABC transporter substrate-binding protein	NA
GKD17_04030	140.62	-0.846562	0.00171496	0.00764819	ATP-dependent DNA helicase RecG	NA
GKD17_04035	114.419	0.143118	0.737481	0.825961	hypothetical protein	NA
GKD17_04040	84.9357	-1.43603	0.000387176	0.00215771	TonB-dependent receptor	NA
GKD17_04045	161.655	-0.64938	0.019576	0.0582568	alpha/beta hydrolase	NA
GKD17_04050	36.1831	0.379026	0.511011	0.660323	DUF2089 family protein	NA
GKD17_04055	54.801	0.00830377	0.982062	0.988231	hypothetical protein	NA
GKD17_04060	900.142	-0.703304	0.000104126	0.000689092	prephenate dehydrogenase/arogenate dehydrogenase family protein	NA
GKD17_04065	814.686	-0.392999	0.0229794	0.0661192	3-deoxy-7-phosphoheptulonate synthase	NA
GKD17_04070	1526.69	-0.322766	0.0270258	0.0750808	aminotransferase class I/II-fold pyridoxal phosphate-dependent enzyme	NA
GKD17_04075	953.431	0.229904	0.18649	0.323867	prephenate dehydratase	NA
GKD17_04080	34.6897	0.734381	0.233358	0.381485	transcriptional regulator	NA
GKD17_04085	114.869	2.42288	1.18483e-09	2.0615e-08	protease	NA
GKD17_04090	423.914	0.369836	0.0622558	0.143572	putative C-S lyase	NA
GKD17_04095	404.718	0.513365	0.0182063	0.0550442	AI-2E family transporter	NA
GKD17_04100	153.138	1.99708	1.58023e-10	3.14857e-09	tetratricopeptide repeat protein	NA
GKD17_04105	247.021	1.23609	4.31851e-05	0.000314428	O-GlcNAcase	GH84
GKD17_04110	228.894	0.205488	0.367721	0.525154	RecQ family ATP-dependent DNA helicase	NA
GKD17_04115	1121.26	0.192232	0.272974	0.426844	single-stranded-DNA-specific exonuclease RecJ	NA
GKD17_04120	1664.47	0.731918	2.39405e-07	2.72158e-06	aminopeptidase	NA
GKD17_04125	786.969	0.746005	9.06054e-06	7.66629e-05	M24 family metallopeptidase	NA
GKD17_04130	746.02	0.0466281	0.767972	0.846459	patatin family protein	NA
GKD17_04135	481.891	0.289646	0.420763	0.576043	hypothetical protein	NA
GKD17_04140	3679.95	0.19629	0.0777111	0.16971	ribonuclease Y	NA
GKD17_04145	255.535	0.0590666	0.793002	0.86361	cell division protein ZapA	NA
GKD17_04150	160.018	-0.338735	0.27313	0.426844	hypothetical protein	NA
GKD17_04155	72.5791	-2.49584	3.37836e-08	4.48753e-07	DUF454 family protein	NA
GKD17_04160	266.189	-1.16262	7.75021e-06	6.71081e-05	6-carboxytetrahydropterin synthase QueD	NA
GKD17_04165	748.997	-1.16184	1.63144e-05	0.000130024	radical SAM protein	NA
GKD17_04170	39.6002	1.12713	0.0832583	0.17908	NA	NA
GKD17_04175	246.983	-0.0549458	0.802075	0.868797	uracil-DNA glycosylase family protein	NA
GKD17_04180	229.989	0.36916	0.168109	0.301847	hypothetical protein	NA
GKD17_04185	248.206	-0.314551	0.285567	0.440412	amino acid carrier protein	NA
GKD17_04190	100.803	-1.41735	0.000193927	0.00117819	ATP-binding protein	NA
GKD17_04195	835.886	-0.324237	0.0879619	0.187241	helix-turn-helix domain-containing protein	NA
GKD17_04200	377.45	1.32409	1.78001e-05	0.000140686	N-acetyltransferase	NA
GKD17_04205	938.463	1.29545	9.42406e-05	0.00062703	serine dehydratase subunit alpha family protein	NA
GKD17_04210	1805.39	0.803734	0.0348334	0.0916464	thiol:disulfide interchange protein	NA
GKD17_04215	121.808	-0.157238	0.664377	0.773298	helix-turn-helix domain-containing protein	NA
GKD17_04220	40.3401	-0.624949	0.220797	0.367104	NA	NA
GKD17_04225	129.835	0.671402	0.249458	0.400733	OmpA family protein	NA
GKD17_04230	269.945	0.323231	0.48597	0.637749	hypothetical protein	NA
GKD17_04235	101.118	1.61466	0.00920515	0.0314417	helix-turn-helix domain-containing protein	NA
GKD17_04240	6.20982	-0.884546	0.541154	0.681685	exopolygalacturonase	GH28
GKD17_04245	28.5285	-0.711568	0.30441	0.462733	SusC/RagA family TonB-linked outer membrane protein	NA
GKD17_04250	34.8382	-1.23982	0.0673199	0.152499	RagB/SusD family nutrient uptake outer membrane protein	NA
GKD17_04255	54.5031	-0.289046	0.51475	0.663304	DUF4982 domain-containing protein	GH2
GKD17_04260	69.6372	-0.538932	0.1998	0.33902	response regulator	NA
GKD17_04265	12.5818	-0.536078	0.552731	0.692268	hypothetical protein	NA
GKD17_04270	0.835888	0	1	NA	hypothetical protein	NA
GKD17_04275	8.28272	-1.02253	0.462857	0.6146	hypothetical protein	NA
GKD17_04280	3.82796	-1.89102	0.165676	0.299031	hypothetical protein	NA
GKD17_04285	28.4774	-0.187449	0.800143	0.867925	TonB-dependent receptor	NA
GKD17_04290	57.564	-0.497064	0.400348	0.556941	cobaltochelatase subunit CobN	NA
GKD17_04295	17.4001	-0.460735	0.595953	0.72629	hypothetical protein	NA
GKD17_04300	9.32607	0.362212	0.700115	0.799823	MotA/TolQ/ExbB proton channel family protein	NA
GKD17_04305	11.9452	0.197828	0.846462	0.898078	DUF2149 domain-containing protein	NA
GKD17_04310	225.814	2.77506	1.67166e-08	2.36457e-07	hypothetical protein	NA
GKD17_04315	85.5269	2.28207	8.52928e-06	7.31701e-05	hypothetical protein	NA
GKD17_04320	41.9751	-0.248276	0.650982	0.761578	hypothetical protein	NA
GKD17_04325	24.3724	0.139948	0.844901	0.896679	DUF4906 domain-containing protein	NA
GKD17_04330	6.20743	-1.46474	0.284326	0.439046	DUF3575 domain-containing protein	NA
GKD17_04335	25.5508	-0.444464	0.513753	0.662754	DUF3868 domain-containing protein	NA
GKD17_04340	42.8016	-0.0160734	0.97524	0.98427	hypothetical protein	NA
GKD17_04345	55.896	-0.0298643	0.938444	0.960839	hypothetical protein	NA
GKD17_04350	358.473	1.43612	9.78065e-06	8.18599e-05	DUF4091 domain-containing protein	GH123
GKD17_04355	414.793	-0.0807098	0.743508	0.829452	redoxin domain-containing protein	NA
GKD17_04360	323.948	0.0620567	0.772461	0.849326	cation:dicarboxylase symporter family transporter	NA
GKD17_04365	72.2007	-0.638268	0.0834769	0.179238	SusD/RagB family nutrient-binding outer membrane lipoprotein	NA
GKD17_04370	92.7952	0.641875	0.148524	0.276321	SusC/RagA family TonB-linked outer membrane protein	NA
GKD17_04375	107.876	-0.567588	0.0436777	0.109742	DUF4974 domain-containing protein	NA
GKD17_04380	4837.84	0.425315	0.00349466	0.0139862	phosphoglycerate kinase	NA
GKD17_04385	626.58	-0.34286	0.119165	0.235574	hypothetical protein	NA
GKD17_04390	741.899	0.489418	0.0193896	0.0578566	family 20 glycosylhydrolase	GH20
GKD17_04395	220.784	-0.310786	0.274841	0.428588	DUF1624 domain-containing protein	NA
GKD17_04400	183.421	-0.729389	0.00153817	0.00700302	RNA polymerase sigma-70 factor	NA
GKD17_04405	1809.42	-0.322908	0.0713371	0.159819	outer membrane beta-barrel protein	NA
GKD17_04410	1076.76	0.114738	0.533573	0.677199	MATE family efflux transporter	NA
GKD17_04415	3668.03	-0.170087	0.311567	0.469759	signal recognition particle protein	NA
GKD17_04420	302.756	0.283129	0.227483	0.374524	bifunctional methylenetetrahydrofolate dehydrogenase/methenyltetrahydrofolate cyclohydrolase FolD	NA
GKD17_04425	13.8367	-0.584032	0.471479	0.624482	hypothetical protein	NA
GKD17_04430	371.631	0.00201227	0.994913	0.996527	CapA family protein	NA
GKD17_04435	149.562	-0.343396	0.434362	0.588357	NA	NA
GKD17_04440	162.26	-1.13165	0.000878894	0.00435452	sigma-70 family RNA polymerase sigma factor	NA
GKD17_04445	150.902	-2.02974	6.3346e-09	9.70083e-08	DUF4974 domain-containing protein	NA
GKD17_04450	239.627	-2.68056	1.15096e-19	7.2296e-18	SusC/RagA family TonB-linked outer membrane protein	NA
GKD17_04455	85.3257	-2.20804	1.17579e-07	1.42401e-06	RagB/SusD family nutrient uptake outer membrane protein	NA
GKD17_04460	68.458	-1.80419	2.31455e-09	3.85945e-08	redoxin family protein	NA
GKD17_04465	135.063	-1.89763	2.89083e-10	5.54908e-09	redoxin domain-containing protein	NA
GKD17_04470	36.0298	-0.48244	0.436544	0.589804	beta-galactosidase	GH2
GKD17_04475	11.6456	-1.51028	0.0746008	0.164468	galactose-1-epimerase	NA
GKD17_04480	125.683	0.130047	0.726862	0.819268	response regulator	NA
GKD17_04485	36.9055	-0.00928943	0.988456	0.992204	SusC/RagA family TonB-linked outer membrane protein	NA
GKD17_04490	34.0485	-0.754117	0.303201	0.461084	RagB/SusD family nutrient uptake outer membrane protein	NA
GKD17_04495	36.5959	-1.27367	0.0173035	0.0528661	family 43 glycosylhydrolase	GH43
GKD17_04500	21.1839	-0.44552	0.575829	0.71017	family 43 glycosylhydrolase	GH43
GKD17_04505	28.2798	-1.04698	0.119999	0.23657	family 43 glycosylhydrolase	GH43
GKD17_04510	212.632	-1.76588	3.77707e-10	7.17837e-09	hypothetical protein	NA
GKD17_04515	49.8238	-0.152712	0.694761	0.795914	aminodeoxychorismate synthase component I	NA
GKD17_04520	27.9423	-0.469842	0.414919	0.570078	4-amino-4-deoxychorismate lyase	NA
GKD17_04525	1517.63	0.0760984	0.684801	0.78963	hypothetical protein	NA
GKD17_04530	884.721	-0.656287	0.00194265	0.00851	MFS transporter	NA
GKD17_04535	1784.03	-0.0405269	0.814429	0.876132	phenylalanine--tRNA ligase subunit alpha	NA
GKD17_04540	390.013	-0.595853	0.00652682	0.0237141	DUF4348 domain-containing protein	NA
GKD17_04545	592.442	-0.666488	0.00431853	0.0167586	UDP-N-acetylmuramate dehydrogenase	NA
GKD17_04550	589.474	0.0796106	0.689392	0.791967	MBL fold metallo-hydrolase	NA
GKD17_04555	372.092	-0.380544	0.0763722	0.167378	endonuclease III	NA
GKD17_04560	112.296	-0.817906	0.0224882	0.0650595	amidinotransferase	NA
GKD17_04565	224.504	-0.743576	0.0171132	0.0523713	amidinotransferase	NA
GKD17_04570	156.046	-0.225693	0.44779	0.601708	ornithine--oxo-acid transaminase	NA
GKD17_04575	794.413	-1.01328	0.000152198	0.000949571	queuosine precursor transporter	NA
GKD17_04580	379.017	-0.849037	0.000158781	0.000987322	7-cyano-7-deazaguanine synthase QueC	NA
GKD17_04585	197.076	-1.21614	2.68309e-06	2.5431e-05	NADPH-dependent 7-cyano-7-deazaguanine reductase QueF	NA
GKD17_04590	153.321	-0.0557703	0.843638	0.896366	NA	NA
GKD17_04595	958.449	-1.55461	2.0862e-12	5.48329e-11	urea transporter	NA
GKD17_04600	1374.49	-1.13404	5.21597e-09	8.12201e-08	DNA polymerase III subunit gamma/tau	NA
GKD17_04605	220.975	-1.35423	9.56582e-09	1.40678e-07	septum formation initiator family protein	NA
GKD17_04610	508.911	-0.757705	0.00032269	0.00184551	hypothetical protein	NA
GKD17_04615	1271.02	-0.546616	0.000732606	0.00373458	serine protease	NA
GKD17_04620	921.789	-0.430929	0.0119994	0.0396495	serine protease	NA
GKD17_04625	3664.08	0.791775	1.23089e-05	0.000101371	DUF4369 domain-containing protein	NA
GKD17_04630	581.535	-0.256091	0.202966	0.34305	1-acylglycerol-3-phosphate O-acyltransferase	NA
GKD17_04635	517.737	-0.53994	0.0289302	0.0791257	metallophosphoesterase	NA
GKD17_04640	244.369	-0.464572	0.0259661	0.0728118	5-methyltetrahydrofolate--homocysteine methyltransferase	NA
GKD17_04645	945.937	0.629741	0.00859354	0.0295982	dihydroorotase	NA
GKD17_04650	791.264	1.30872	1.36445e-13	3.95051e-12	glycosyltransferase	GT2
GKD17_04655	2997.11	5.33649	8.75288e-58	2.49524e-55	outer membrane beta-barrel protein	NA
GKD17_04660	2245.2	4.7591	3.66586e-58	1.13214e-55	DUF4136 domain-containing protein	NA
GKD17_04665	326.191	3.03262	1.73252e-19	1.0356e-17	copper homeostasis protein	NA
GKD17_04670	591.323	0.510289	0.00109619	0.00526229	peptidase S41	NA
GKD17_04675	1256.56	4.86573	8.37864e-63	2.82284e-60	bifunctional aspartate transaminase/aspartate 4-decarboxylase	NA
GKD17_04680	835.477	4.35324	3.08187e-53	7.61427e-51	aspartate-alanine antiporter	NA
GKD17_04685	771.717	-0.339104	0.0487962	0.119637	hypothetical protein	NA
GKD17_04690	654.36	-0.304238	0.079075	0.171878	tetratricopeptide repeat protein	NA
GKD17_04695	170.675	0.0342614	0.897446	0.934776	DUF418 domain-containing protein	NA
GKD17_04700	1061.32	-0.842602	0.000413759	0.00227275	transcription-repair coupling factor	NA
GKD17_04705	2575.86	0.210388	0.258918	0.412001	TonB family protein	NA
GKD17_04710	4.0557	1.34028	0.347667	0.506866	transcriptional regulator	NA
GKD17_04715	0	NA	NA	NA	acyl carrier protein	NA
GKD17_04720	0	NA	NA	NA	AMP-binding protein	NA
GKD17_04725	0	NA	NA	NA	4Fe-4S dicluster domain-containing protein	NA
GKD17_04730	0	NA	NA	NA	hypothetical protein	NA
GKD17_04735	0	NA	NA	NA	hypothetical protein	NA
GKD17_04740	0	NA	NA	NA	hypothetical protein	NA
GKD17_04745	0	NA	NA	NA	aldo/keto reductase	NA
GKD17_04750	0	NA	NA	NA	hypothetical protein	NA
GKD17_04755	8.22749	0.237198	0.807122	0.870799	N-acetylmuramoyl-L-alanine amidase	NA
GKD17_04760	2.33626	-2.36357	0.383316	0.540552	smalltalk protein	NA
GKD17_04765	11.6617	-1.59876	0.0885376	0.188035	DNA-binding protein	NA
GKD17_04770	0	NA	NA	NA	DUF4248 domain-containing protein	NA
GKD17_04775	33.2055	-1.43794	0.0122479	0.0401333	toprim domain-containing protein	NA
GKD17_04780	16.7878	-0.384958	0.660393	0.769555	hypothetical protein	NA
GKD17_04785	2.40242	0.166571	0.943023	0.963561	hypothetical protein	NA
GKD17_04790	0	NA	NA	NA	polysaccharide pyruvyl transferase family protein	NA
GKD17_04795	0	NA	NA	NA	glycosyltransferase	GT2
GKD17_04800	0	NA	NA	NA	glycosyltransferase	GT2
GKD17_04805	0	NA	NA	NA	EpsG family protein	NA
GKD17_04810	0	NA	NA	NA	glycosyltransferase	GT2
GKD17_04815	0	NA	NA	NA	glycosyltransferase	GT4
GKD17_04820	0	NA	NA	NA	hypothetical protein	NA
GKD17_04825	62.4572	-0.979425	0.0359603	0.0939471	WecB/TagA/CpsF family glycosyltransferase	GT26
GKD17_04830	44.4375	-1.193	0.0328716	0.0873903	hypothetical protein	NA
GKD17_04835	350.083	-1.1818	2.69291e-06	2.5459e-05	DEAD/DEAH box helicase	NA
GKD17_04840	396.912	0.67183	0.00983081	0.0332418	amidohydrolase	NA
GKD17_04845	1014.67	1.51405	9.91362e-08	1.22059e-06	indolepyruvate ferredoxin oxidoreductase	NA
GKD17_04850	312.274	0.826846	0.00329525	0.0132886	indolepyruvate oxidoreductase subunit beta	NA
GKD17_04855	950.61	1.43159	7.87287e-10	1.43728e-08	aminotransferase class I/II-fold pyridoxal phosphate-dependent enzyme	NA
GKD17_04860	1915.16	1.36731	7.24503e-12	1.79e-10	AMP-binding protein	NA
GKD17_04865	357.361	1.51881	1.72683e-09	2.90892e-08	amino acid-binding protein	NA
GKD17_04870	707.737	1.66547	4.1435e-11	9.14036e-10	sodium-translocating pyrophosphatase	NA
GKD17_04875	487.626	0.586429	0.0148247	0.0468374	YgiQ family radical SAM protein	NA
GKD17_04880	51.5262	1.21399	0.0269327	0.0749345	hypothetical protein	NA
GKD17_04885	386.143	0.375967	0.0782721	0.170633	xanthan lyase	NA
GKD17_04890	745.758	0.794552	7.71744e-05	0.000521913	alpha-1%2C3-galactosidase	GH110
GKD17_04895	871.547	0.760574	1.29191e-05	0.000105925	acyltransferase	NA
GKD17_04900	150.917	1.10232	0.000204684	0.00122546	hypothetical protein	NA
GKD17_04905	2916.13	0.352306	0.0738533	0.163794	diphosphate--fructose-6-phosphate 1-phosphotransferase	NA
GKD17_04910	432.372	-0.243326	0.221392	0.367123	glycoside hydrolase family 25 protein	GH25
GKD17_04915	164.014	-0.514443	0.0251281	0.0711963	YccF domain-containing protein	NA
GKD17_04920	410.174	-0.0833428	0.621045	0.744491	50S ribosomal protein L11 methyltransferase	NA
GKD17_04925	57.8325	0.548618	0.136498	0.25995	thioredoxin	NA
GKD17_04930	187.9	-0.46785	0.0662321	0.150587	helicase	NA
GKD17_04935	118.918	-0.0200687	0.949549	0.967032	DNA-binding protein	NA
GKD17_04940	0.49851	0.0626883	0.990717	NA	hypothetical protein	CBM62
GKD17_04945	0	NA	NA	NA	hypothetical protein	NA
GKD17_04950	0	NA	NA	NA	hypothetical protein	NA
GKD17_04955	7448.16	0.302354	0.102585	0.210509	hypothetical protein	NA
GKD17_04960	6716.53	0.108056	0.595966	0.72629	hypothetical protein	NA
GKD17_04965	684.916	-0.594036	0.00138314	0.0064074	Rpn family recombination-promoting nuclease/putative transposase	NA
GKD17_04970	536.942	-0.531074	0.0148049	0.0468315	DUF4421 domain-containing protein	NA
GKD17_04975	273.35	-0.430172	0.0840734	0.180415	gfo/Idh/MocA family oxidoreductase	NA
GKD17_04980	141.541	-0.825856	0.0378153	0.0975931	transporter substrate-binding domain-containing protein	NA
GKD17_04985	544.117	-0.219377	0.372958	0.529978	hypothetical protein	NA
GKD17_04990	597.237	0.110713	0.566484	0.701434	2-oxoglutarate ferredoxin oxidoreductase subunit gamma	NA
GKD17_04995	713.476	0.141691	0.367597	0.525154	2-oxoglutarate oxidoreductase	NA
GKD17_05000	86.4836	-0.182584	0.623082	0.744884	hypothetical protein	NA
GKD17_05005	1147.64	0.00978335	0.946746	0.965691	3-methyl-2-oxobutanoate dehydrogenase subunit VorB	NA
GKD17_05010	136.588	0.0209634	0.957132	0.972617	4Fe-4S dicluster domain-containing protein	NA
GKD17_05015	182.892	-0.216526	0.357068	0.516109	tetratricopeptide repeat protein	NA
GKD17_05020	587.651	1.02142	1.34555e-05	0.000109837	DUF4468 domain-containing protein	NA
GKD17_05025	362.015	0.295717	0.172991	0.307043	ribose 5-phosphate isomerase B	NA
GKD17_05030	1531.74	-0.0496868	0.765004	0.846174	transketolase	NA
GKD17_05035	93.0015	0.11356	0.70481	0.802776	ATPase	NA
GKD17_05040	378.039	0.347381	0.135188	0.258652	L-arabinose isomerase	NA
GKD17_05045	70.8314	0.662514	0.051087	0.123718	L-ribulose-5-phosphate 4-epimerase	NA
GKD17_05050	90.2276	0.217225	0.516763	0.665166	NUDIX domain-containing protein	NA
GKD17_05055	389.015	0.819332	0.000906916	0.00446069	sodium/solute symporter	NA
GKD17_05060	133.351	-0.00674873	0.982365	0.988231	galactose-1-epimerase	NA
GKD17_05065	1748.26	1.50341	5.21475e-08	6.64119e-07	galactokinase	NA
GKD17_05070	1097.23	0.993909	1.9076e-05	0.000149147	MFS transporter	NA
GKD17_05075	617.779	0.0519622	0.827866	0.88468	galactose-1-epimerase	NA
GKD17_05080	885.047	-0.719801	0.000395489	0.00219743	bifunctional folylpolyglutamate synthase/dihydrofolate synthase	NA
GKD17_05085	8252.86	-0.0501341	0.790059	0.862433	molecular chaperone DnaJ	NA
GKD17_05090	2250.75	-0.310782	0.0919049	0.193595	nucleotide exchange factor GrpE	NA
GKD17_05095	1998.34	-0.0548057	0.757963	0.841933	ATP-binding cassette domain-containing protein	NA
GKD17_05100	153.198	-1.15026	5.52149e-05	0.000387549	SGNH/GDSL hydrolase family protein	NA
GKD17_05105	50.7179	-0.641639	0.238204	0.387463	NA	NA
GKD17_05110	3199.24	-0.487459	0.000400745	0.00221666	cytidine deaminase	NA
GKD17_05115	710.81	-0.153521	0.51443	0.663127	heavy metal-binding domain-containing protein	NA
GKD17_05120	684.841	-0.107784	0.706706	0.803884	DUF4476 domain-containing protein	NA
GKD17_05125	550.999	-0.614017	0.0659761	0.150097	DUF4476 domain-containing protein	NA
GKD17_05130	276.392	2.32586	0.000372639	0.00208926	sigma-70 family RNA polymerase sigma factor	NA
GKD17_05135	67.3656	1.9671	0.00207621	0.00899936	hypothetical protein	NA
GKD17_05140	272.276	2.46875	2.85729e-07	3.20882e-06	hypothetical protein	NA
GKD17_05145	271.365	0.502992	0.175107	0.309761	hypothetical protein	NA
GKD17_05150	402.66	0.968968	0.000780614	0.00393065	LysM peptidoglycan-binding domain-containing protein	GH73,CBM50,CBM50
GKD17_05155	1956.05	-0.4903	0.539847	0.681028	HlyD family efflux transporter periplasmic adaptor subunit	NA
GKD17_05160	627.616	-0.21783	0.805725	0.870402	ATP-binding cassette domain-containing protein	NA
GKD17_05165	1070.27	0.158949	0.851425	0.902053	FtsX-like permease family protein	NA
GKD17_05170	752.499	-0.371244	0.683614	0.788998	FtsX-like permease family protein	NA
GKD17_05175	531.954	-1.25902	0.120922	0.237487	FtsX-like permease family protein	NA
GKD17_05180	493.75	-1.115	0.181048	0.31694	FtsX-like permease family protein	NA
GKD17_05185	356.345	-0.558048	0.555599	0.693049	FtsX-like permease family protein	NA
GKD17_05190	347.58	-0.642264	0.475703	0.628281	FtsX-like permease family protein	NA
GKD17_05195	338.91	-0.626514	0.46793	0.620224	FtsX-like permease family protein	NA
GKD17_05200	446.775	-0.459795	0.622119	0.744491	FtsX-like permease family protein	NA
GKD17_05205	709.536	-0.255703	0.781739	0.856452	TolC family protein	NA
GKD17_05210	1025.04	-0.00869699	0.987966	0.992204	response regulator	NA
GKD17_05215	1092.15	-0.124378	0.75833	0.841933	PAS domain-containing protein	NA
GKD17_05220	32.2088	-1.9115	0.0139854	0.0446426	AAA family ATPase	NA
GKD17_05225	99.5899	0.166099	0.684191	0.789393	hypothetical protein	NA
GKD17_05230	147.568	-0.223097	0.597219	0.727101	transglycosylase SLT domain-containing protein	GH23
GKD17_05235	124.577	0.640975	0.0500603	0.121735	uridine kinase	NA
GKD17_05240	33.8137	0.58435	0.194154	0.332502	Dabb family protein	NA
GKD17_05245	253.314	0.344439	0.122008	0.239113	PaaI family thioesterase	NA
GKD17_05250	628.595	0.435576	0.0557953	0.132092	ATP phosphoribosyltransferase	NA
GKD17_05255	1880.48	0.163281	0.503406	0.653	histidinol dehydrogenase	NA
GKD17_05260	974.995	0.0665675	0.743388	0.829452	histidinol-phosphate transaminase	NA
GKD17_05265	1888.04	0.0565374	0.785322	0.859536	bifunctional histidinol-phosphatase/imidazoleglycerol-phosphate dehydratase HisB	NA
GKD17_05270	1232.07	-0.643723	0.000315193	0.00181101	NAD(+) synthase	NA
GKD17_05275	3691.93	1.25019	1.43692e-08	2.0498e-07	transcriptional repressor	NA
GKD17_05280	20093.3	1.11183	4.62012e-05	0.000330544	NADH peroxidase	NA
GKD17_05285	1041.09	1.0488	0.000113253	0.000736342	thioredoxin	NA
GKD17_05290	376.904	0.941449	0.00370104	0.0146539	thioredoxin	NA
GKD17_05295	773.992	0.714444	0.000187811	0.00114856	OmpH family outer membrane protein	NA
GKD17_05300	14.5055	-0.481277	0.623881	0.745188	hypothetical protein	NA
GKD17_05305	1033.92	0.585945	0.00114652	0.00547553	beta-Ala-His dipeptidase	NA
GKD17_05310	775.764	0.734341	4.33017e-05	0.000314659	endonuclease	NA
GKD17_05315	408.446	0.39692	0.0591979	0.137806	23S rRNA (pseudouridine(1915)-N(3))-methyltransferase RlmH	NA
GKD17_05320	1071.48	-0.217201	0.333763	0.493191	carboxylating nicotinate-nucleotide diphosphorylase	NA
GKD17_05325	0	NA	NA	NA	IS256 family transposase	NA
GKD17_05330	344.331	-0.648615	0.00510537	0.0193461	helix-turn-helix domain-containing protein	NA
GKD17_05335	25.7302	-0.339511	0.608844	0.735935	family 16 glycosylhydrolase	GH16
GKD17_05340	353.539	0.492843	0.0796249	0.172668	SusC/RagA family TonB-linked outer membrane protein	NA
GKD17_05345	204.515	-0.183877	0.625279	0.746308	RagB/SusD family nutrient uptake outer membrane protein	NA
GKD17_05350	351.23	-0.304668	0.223817	0.369638	DUF4923 family protein	NA
GKD17_05355	1927.63	0.414329	0.00356887	0.0142218	recombinase RecA	NA
GKD17_05360	596.973	0.88605	0.00424555	0.0165273	thioredoxin-dependent thiol peroxidase	NA
GKD17_05365	2031.8	0.509822	0.000741143	0.00375742	saccharopine dehydrogenase family protein	NA
GKD17_05370	288.24	-0.231966	0.502636	0.65223	hypothetical protein	NA
GKD17_05375	1640.76	1.02602	4.32866e-06	3.93187e-05	META domain-containing protein	NA
GKD17_05380	12578.3	-0.0915446	0.563878	0.699141	molecular chaperone DnaK	NA
GKD17_05385	0	NA	NA	NA	DNA-binding protein	NA
GKD17_05390	0	NA	NA	NA	tyrosine-type recombinase/integrase	NA
GKD17_05395	0	NA	NA	NA	hypothetical protein	NA
GKD17_05400	0	NA	NA	NA	helix-turn-helix domain-containing protein	NA
GKD17_05405	0	NA	NA	NA	helix-turn-helix domain-containing protein	NA
GKD17_05410	0	NA	NA	NA	AAA family ATPase	NA
GKD17_05415	0	NA	NA	NA	DNA primase	NA
GKD17_05420	0	NA	NA	NA	hypothetical protein	NA
GKD17_05425	0	NA	NA	NA	hypothetical protein	NA
GKD17_05430	0	NA	NA	NA	serine/threonine protein phosphatase	NA
GKD17_05435	0	NA	NA	NA	hypothetical protein	NA
GKD17_05440	0	NA	NA	NA	DUF4134 domain-containing protein	NA
GKD17_05445	0	NA	NA	NA	DUF4134 domain-containing protein	NA
GKD17_05450	0	NA	NA	NA	DUF4133 domain-containing protein	NA
GKD17_05455	0	NA	NA	NA	ATPase	NA
GKD17_05460	0	NA	NA	NA	helix-turn-helix domain-containing protein	NA
GKD17_05465	0	NA	NA	NA	tyrosine-type recombinase/integrase	NA
[truncated: 3,561 more rows]

## Sheet: 6-SL_vs_Glucose
6'-SL vs Glucose
[truncated: 4,655 more rows]

[truncated: 3 more sheets: LNT_vs _Glucose, LNnT_vs _Glucose, Sheet7]
